# Supplementary material for: Identification of non-classical hCA XII inhibitors using combination of computational approaches for drug design and discovery
Source: Sci Rep. 2021 Jul 30;11:15516. doi: 10.1038/s41598-021-94809-x (PMC8324906; doi:10.1038/s41598-021-94809-x)
Supplement: Supplementary file 2 — Supplementary Table S2 [file 41598_2021_94809_MOESM2_ESM.xlsx]

## Sheet: Лист2
Table S2. Molecular Docking results of hit compounds identified using ligand-based pharmacaphore model
Purchasable		Natural
ZINC ID	Energy(kcal/mol)	ZINC ID	Energy(kcal/mol)
ZINC27475159	-10.2	ZINC16032777	-9.8
ZINC16096522	-9.9	ZINC15957015	-9.7
ZINC39978779	-9.9	ZINC16032778	-9.6
ZINC12631321	-9.8	ZINC31169396	-9.5
ZINC85876993	-9.8	ZINC08792132	-9.2
ZINC09492632	-9.7	ZINC08829478	-9.2
ZINC09914089	-9.7	ZINC08837257	-9.2
ZINC13072719	-9.7	ZINC15957014	-9.2
ZINC14068424	-9.7	ZINC08792184	-9
ZINC49181799	-9.7	ZINC22061412	-9
ZINC16663478	-9.6	ZINC31165292	-9
ZINC19808431	-9.6	ZINC31168330	-9
ZINC55541310	-9.6	ZINC68601232	-9
ZINC01817715	-9.4	ZINC06142023	-8.9
ZINC09126891	-9.4	ZINC08792126	-8.9
ZINC09325709	-9.4	ZINC12659865	-8.9
ZINC11858126	-9.4	ZINC20611895	-8.9
ZINC13041442	-9.4	ZINC31156576	-8.9
ZINC13163494	-9.4	ZINC35458390	-8.9
ZINC16052719	-9.4	ZINC08792367	-8.8
ZINC16666360	-9.4	ZINC12895224	-8.8
ZINC20284754	-9.4	ZINC14684626	-8.8
ZINC25693973	-9.4	ZINC31158811	-8.8
ZINC41125710	-9.4	ZINC31167277	-8.8
ZINC55215927	-9.4	ZINC31169388	-8.8
ZINC01335949	-9.3	ZINC35466146	-8.8
ZINC04756871	-9.3	ZINC49601732	-8.8
ZINC06250857	-9.3	ZINC06624494	-8.7
ZINC08847968	-9.3	ZINC09187795	-8.7
ZINC09124947	-9.3	ZINC13359995	-8.7
ZINC09313156	-9.3	ZINC49601726	-8.7
ZINC09515985	-9.3	ZINC71404875	-8.7
ZINC11858224	-9.3	ZINC72325157	-8.7
ZINC13033718	-9.3	ZINC72326128	-8.7
ZINC33336721	-9.3	ZINC72326130	-8.7
ZINC38714419	-9.3	ZINC79192503	-8.7
ZINC59132049	-9.3	ZINC06624225	-8.6
ZINC06462342	-9.2	ZINC09130736	-8.6
ZINC06148945	-9.2	ZINC12894163	-8.6
ZINC07323945	-9.2	ZINC13451343	-8.6
ZINC08596010	-9.2	ZINC14584315	-8.6
ZINC13669559	-9.2	ZINC14726939	-8.6
ZINC13732290	-9.2	ZINC14855702	-8.6
ZINC19659927	-9.2	ZINC16032775	-8.6
ZINC20232765	-9.2	ZINC23508463	-8.6
ZINC20232843	-9.2	ZINC49601730	-8.6
ZINC20498318	-9.2	ZINC68601253	-8.6
ZINC20990402	-9.2	ZINC06624594	-8.5
ZINC67654485	-9.2	ZINC08792267	-8.5
ZINC85875358	-9.2	ZINC09130754	-8.5
ZINC04355091	-9.1	ZINC09187785	-8.5
ZINC08888412	-9.1	ZINC08769052	-8.5
ZINC12762293	-9.1	ZINC12890215	-8.5
ZINC12860810	-9.1	ZINC13660196	-8.5
ZINC13016083	-9.1	ZINC15674488	-8.5
ZINC14161274	-9.1	ZINC15959872	-8.5
ZINC16248050	-9.1	ZINC20611894	-8.5
ZINC18198648	-9.1	ZINC31163257	-8.5
ZINC20990214	-9.1	ZINC31168327	-8.5
ZINC32921893	-9.1	ZINC33838208	-8.5
ZINC40050373	-9.1	ZINC35424971	-8.5
ZINC40058509	-9.1	ZINC35465016	-8.5
ZINC60363542	-9.1	ZINC49601728	-8.5
ZINC67920154	-9.1	ZINC68591808	-8.5
ZINC71974284	-9.1	ZINC05966679	-8.4
ZINC72012597	-9.1	ZINC06142058	-8.4
ZINC02334647	-9	ZINC06624475	-8.4
ZINC06887468	-9	ZINC08792251	-8.4
ZINC09670147	-9	ZINC08792257	-8.4
ZINC09714721	-9	ZINC11865619	-8.4
ZINC11904098	-9	ZINC12296701	-8.4
ZINC16022010	-9	ZINC13359990	-8.4
ZINC16701604	-9	ZINC13359998	-8.4
ZINC16701722	-9	ZINC13403024	-8.4
ZINC16844182	-9	ZINC13412861	-8.4
ZINC19321553	-9	ZINC13412864	-8.4
ZINC20181705	-9	ZINC13424704	-8.4
ZINC32675728	-9	ZINC15674875	-8.4
ZINC32820459	-9	ZINC15958676	-8.4
ZINC33113825	-9	ZINC18102470	-8.4
ZINC33276645	-9	ZINC31169399	-8.4
ZINC33941062	-9	ZINC31170017	-8.4
ZINC45972153	-9	ZINC35457489	-8.4
ZINC54641752	-9	ZINC40555045	-8.4
ZINC59664375	-9	ZINC68590099	-8.4
ZINC71327735	-9	ZINC68600797	-8.4
ZINC72193854	-9	ZINC06131141	-8.3
ZINC72347548	-9	ZINC06623757	-8.3
ZINC90421692	-9	ZINC06623956	-8.3
ZINC00423455	-8.9	ZINC06624140	-8.3
ZINC03146371	-8.9	ZINC06624208	-8.3
ZINC06887537	-8.9	ZINC08764385	-8.3
ZINC09119996	-8.9	ZINC08792506	-8.3
ZINC09203910	-8.9	ZINC08878539	-8.3
ZINC09514406	-8.9	ZINC08880095	-8.3
ZINC09950788	-8.9	ZINC08918418	-8.3
ZINC11635307	-8.9	ZINC09130752	-8.3
ZINC12536266	-8.9	ZINC09572636	-8.3
ZINC13065544	-8.9	ZINC12375030	-8.3
ZINC13146752	-8.9	ZINC12863475	-8.3
ZINC13817124	-8.9	ZINC12893154	-8.3
ZINC16701234	-8.9	ZINC13532090	-8.3
ZINC16701390	-8.9	ZINC14512219	-8.3
ZINC16701723	-8.9	ZINC15674079	-8.3
ZINC19740210	-8.9	ZINC15674144	-8.3
ZINC20484406	-8.9	ZINC15674845	-8.3
ZINC20704953	-8.9	ZINC17145567	-8.3
ZINC22145858	-8.9	ZINC19804810	-8.3
ZINC23873230	-8.9	ZINC20113170	-8.3
ZINC36397466	-8.9	ZINC28537647	-8.3
ZINC38609593	-8.9	ZINC31156581	-8.3
ZINC39357251	-8.9	ZINC31156700	-8.3
ZINC39769569	-8.9	ZINC31158085	-8.3
ZINC57378818	-8.9	ZINC31164737	-8.3
ZINC59778955	-8.9	ZINC31168399	-8.3
ZINC63686721	-8.9	ZINC31170014	-8.3
ZINC64976550	-8.9	ZINC35465235	-8.3
ZINC71961045	-8.9	ZINC36368071	-8.3
ZINC72303757	-8.9	ZINC37538893	-8.3
ZINC77263138	-8.9	ZINC49601377	-8.3
ZINC78507345	-8.9	ZINC49601722	-8.3
ZINC84459803	-8.9	ZINC62001457	-8.3
ZINC85652009	-8.9	ZINC79192354	-8.3
ZINC02320974	-8.8	ZINC06623943	-8.2
ZINC02605643	-8.8	ZINC06624069	-8.2
ZINC02709526	-8.8	ZINC06624589	-8.2
ZINC03841475	-8.8	ZINC08764293	-8.2
ZINC06196856	-8.8	ZINC08764541	-8.2
ZINC06216606	-8.8	ZINC08764567	-8.2
ZINC08223903	-8.8	ZINC08791503	-8.2
ZINC09039624	-8.8	ZINC08879675	-8.2
ZINC09225766	-8.8	ZINC09409799	-8.2
ZINC09226805	-8.8	ZINC09572631	-8.2
ZINC09323460	-8.8	ZINC12660190	-8.2
ZINC09492405	-8.8	ZINC12662595	-8.2
ZINC09714603	-8.8	ZINC13359992	-8.2
ZINC09829076	-8.8	ZINC13401909	-8.2
ZINC11565701	-8.8	ZINC13481561	-8.2
ZINC11635226	-8.8	ZINC14858285	-8.2
ZINC12200190	-8.8	ZINC15675079	-8.2
ZINC12682374	-8.8	ZINC16044780	-8.2
ZINC13016086	-8.8	ZINC20762137	-8.2
ZINC14541630	-8.8	ZINC25668354	-8.2
ZINC15588305	-8.8	ZINC31158236	-8.2
ZINC15869541	-8.8	ZINC31167202	-8.2
ZINC16146750	-8.8	ZINC31168395	-8.2
ZINC16701691	-8.8	ZINC32501378	-8.2
ZINC18198393	-8.8	ZINC32501411	-8.2
ZINC19171778	-8.8	ZINC34165723	-8.2
ZINC23988202	-8.8	ZINC34465159	-8.2
ZINC31970818	-8.8	ZINC34465161	-8.2
ZINC33129088	-8.8	ZINC35465621	-8.2
ZINC33276198	-8.8	ZINC36025457	-8.2
ZINC33277493	-8.8	ZINC40310000	-8.2
ZINC34988525	-8.8	ZINC40312447	-8.2
ZINC38700568	-8.8	ZINC40313071	-8.2
ZINC39252928	-8.8	ZINC49181861	-8.2
ZINC39363603	-8.8	ZINC49181866	-8.2
ZINC21225591	-8.8	ZINC49181869	-8.2
ZINC47154664	-8.8	ZINC68606456	-8.2
ZINC63350065	-8.8	ZINC72325311	-8.2
ZINC64165326	-8.8	ZINC72325474	-8.2
ZINC64733987	-8.8	ZINC06624021	-8.1
ZINC64837543	-8.8	ZINC06032158	-8.1
ZINC64979487	-8.8	ZINC06624146	-8.1
ZINC72326287	-8.8	ZINC06624415	-8.1
ZINC79488078	-8.8	ZINC06645560	-8.1
ZINC85876113	-8.8	ZINC08623953	-8.1
ZINC85877129	-8.8	ZINC08764651	-8.1
ZINC95471549	-8.8	ZINC08764652	-8.1
ZINC00991941	-8.7	ZINC08491810	-8.1
ZINC01056810	-8.7	ZINC08740086	-8.1
ZINC01448659	-8.7	ZINC08789969	-8.1
ZINC03311491	-8.7	ZINC12359395	-8.1
ZINC03329241	-8.7	ZINC12375032	-8.1
ZINC04587226	-8.7	ZINC12406872	-8.1
ZINC06196862	-8.7	ZINC12863971	-8.1
ZINC06239861	-8.7	ZINC14488178	-8.1
ZINC07428128	-8.7	ZINC14658105	-8.1
ZINC07572335	-8.7	ZINC14708782	-8.1
ZINC07987418	-8.7	ZINC15674024	-8.1
ZINC08156582	-8.7	ZINC15674193	-8.1
ZINC09203917	-8.7	ZINC17862067	-8.1
ZINC09282812	-8.7	ZINC19796107	-8.1
ZINC09636243	-8.7	ZINC20503659	-8.1
ZINC09672381	-8.7	ZINC31156787	-8.1
ZINC09635348	-8.7	ZINC31160567	-8.1
ZINC09847185	-8.7	ZINC35361068	-8.1
ZINC11858178	-8.7	ZINC35426079	-8.1
ZINC12413226	-8.7	ZINC35458932	-8.1
ZINC13134727	-8.7	ZINC35465238	-8.1
ZINC13351019	-8.7	ZINC36370033	-8.1
ZINC15436185	-8.7	ZINC36370034	-8.1
ZINC16097042	-8.7	ZINC38145808	-8.1
ZINC16156196	-8.7	ZINC38545695	-8.1
ZINC16701325	-8.7	ZINC68600785	-8.1
ZINC17050682	-8.7	ZINC71404428	-8.1
ZINC17150016	-8.7	ZINC79188744	-8.1
ZINC17595308	-8.7	ZINC08516208	-8
ZINC19945382	-8.7	ZINC08740244	-8
ZINC20059045	-8.7	ZINC08764706	-8
ZINC19591909	-8.7	ZINC08487414	-8
ZINC20117138	-8.7	ZINC08553856	-8
ZINC20690513	-8.7	ZINC08792111	-8
ZINC20910196	-8.7	ZINC08792385	-8
ZINC20977642	-8.7	ZINC08829785	-8
ZINC21034246	-8.7	ZINC08918256	-8
ZINC22089605	-8.7	ZINC08918366	-8
ZINC22608119	-8.7	ZINC09123864	-8
ZINC22851669	-8.7	ZINC09124127	-8
ZINC22903022	-8.7	ZINC09572641	-8
ZINC23126405	-8.7	ZINC09572638	-8
ZINC32081582	-8.7	ZINC12323266	-8
ZINC32818938	-8.7	ZINC12530539	-8
ZINC32935271	-8.7	ZINC12899573	-8
ZINC33389352	-8.7	ZINC13341088	-8
ZINC33912067	-8.7	ZINC13424733	-8
ZINC35597871	-8.7	ZINC13424747	-8
ZINC37602358	-8.7	ZINC13569111	-8
ZINC38669829	-8.7	ZINC14708785	-8
ZINC39876219	-8.7	ZINC14758448	-8
ZINC58213851	-8.7	ZINC14762510	-8
ZINC59768268	-8.7	ZINC14858281	-8
ZINC59859155	-8.7	ZINC14858287	-8
ZINC63562733	-8.7	ZINC15676328	-8
ZINC63627163	-8.7	ZINC16248873	-8
ZINC63769158	-8.7	ZINC16740615	-8
ZINC64966316	-8.7	ZINC18167244	-8
ZINC65551001	-8.7	ZINC20759015	-8
ZINC67294012	-8.7	ZINC20759019	-8
ZINC67458499	-8.7	ZINC20763329	-8
ZINC68321626	-8.7	ZINC25782140	-8
ZINC71479525	-8.7	ZINC31158310	-8
ZINC71895331	-8.7	ZINC31159220	-8
ZINC72326285	-8.7	ZINC31161115	-8
ZINC72989906	-8.7	ZINC31162728	-8
ZINC77198006	-8.7	ZINC31163232	-8
ZINC78520184	-8.7	ZINC31165201	-8
ZINC90651101	-8.7	ZINC31169384	-8
ZINC01325555	-8.6	ZINC31169855	-8
ZINC02654718	-8.6	ZINC32123822	-8
ZINC03187332	-8.6	ZINC32123865	-8
ZINC03274474	-8.6	ZINC33949418	-8
ZINC04366352	-8.6	ZINC35424737	-8
ZINC05220912	-8.6	ZINC35425991	-8
ZINC06196786	-8.6	ZINC35457498	-8
ZINC08715488	-8.6	ZINC35457671	-8
ZINC09255946	-8.6	ZINC35458207	-8
ZINC09262236	-8.6	ZINC35458220	-8
ZINC09367100	-8.6	ZINC35465050	-8
ZINC09412555	-8.6	ZINC35466144	-8
ZINC09519337	-8.6	ZINC36367372	-8
ZINC09666058	-8.6	ZINC36368070	-8
ZINC09707393	-8.6	ZINC49543232	-8
ZINC09717035	-8.6	ZINC49543448	-8
ZINC09722920	-8.6	ZINC49601713	-8
ZINC09818889	-8.6	ZINC49601718	-8
ZINC09915516	-8.6	ZINC49777014	-8
ZINC11904410	-8.6	ZINC62001423	-8
ZINC11906350	-8.6	ZINC68576682	-8
ZINC12823957	-8.6	ZINC70666609	-8
ZINC13083345	-8.6	ZINC71404427	-8
ZINC13138440	-8.6	ZINC72324419	-8
ZINC13356274	-8.6	ZINC72325558	-8
ZINC13357521	-8.6	ZINC79191540	-8
ZINC13668740	-8.6	ZINC06069724	-7.9
ZINC14726939	-8.6	ZINC06137772	-7.9
ZINC15681756	-8.6	ZINC06276695	-7.9
ZINC15759545	-8.6	ZINC06624127	-7.9
ZINC15881711	-8.6	ZINC06624303	-7.9
ZINC15918957	-8.6	ZINC06624540	-7.9
ZINC15943354	-8.6	ZINC08382329	-7.9
ZINC16399318	-8.6	ZINC08488813	-7.9
ZINC16663204	-8.6	ZINC08764890	-7.9
ZINC16676563	-8.6	ZINC08765224	-7.9
ZINC16701328	-8.6	ZINC08791879	-7.9
ZINC16761188	-8.6	ZINC08792110	-7.9
ZINC20284488	-8.6	ZINC08792442	-7.9
ZINC20570217	-8.6	ZINC08918421	-7.9
ZINC24876157	-8.6	ZINC11592980	-7.9
ZINC28914442	-8.6	ZINC11865780	-7.9
ZINC29303843	-8.6	ZINC08964754	-7.9
ZINC33115300	-8.6	ZINC12297005	-7.9
ZINC33171176	-8.6	ZINC12374720	-7.9
ZINC33299346	-8.6	ZINC12530525	-7.9
ZINC38591840	-8.6	ZINC12656218	-7.9
ZINC38881260	-8.6	ZINC13341036	-7.9
ZINC40618654	-8.6	ZINC13548301	-7.9
ZINC60614665	-8.6	ZINC13815753	-7.9
ZINC63778613	-8.6	ZINC14611818	-7.9
ZINC64165731	-8.6	ZINC14644424	-7.9
ZINC64665862	-8.6	ZINC14658109	-7.9
ZINC64710497	-8.6	ZINC15112395	-7.9
ZINC64837564	-8.6	ZINC15708593	-7.9
ZINC64976558	-8.6	ZINC18324776	-7.9
ZINC64976575	-8.6	ZINC20219093	-7.9
ZINC65020777	-8.6	ZINC20756932	-7.9
ZINC66199434	-8.6	ZINC21288966	-7.9
ZINC69982164	-8.6	ZINC24717645	-7.9
ZINC72241214	-8.6	ZINC31163223	-7.9
ZINC72312998	-8.6	ZINC31163225	-7.9
ZINC00916300	-8.5	ZINC31164804	-7.9
ZINC00958037	-8.5	ZINC31164808	-7.9
ZINC01785302	-8.5	ZINC31169859	-7.9
ZINC02197577	-8.5	ZINC33830037	-7.9
ZINC02209814	-8.5	ZINC34165725	-7.9
ZINC02480824	-8.5	ZINC35271351	-7.9
ZINC02840895	-8.5	ZINC35361107	-7.9
ZINC03312487	-8.5	ZINC35458211	-7.9
ZINC03267658	-8.5	ZINC35458230	-7.9
ZINC04147456	-8.5	ZINC38557202	-7.9
ZINC04578368	-8.5	ZINC40308948	-7.9
ZINC04660895	-8.5	ZINC49601711	-7.9
ZINC04770420	-8.5	ZINC67913506	-7.9
ZINC05154156	-8.5	ZINC72319979	-7.9
ZINC05165252	-8.5	ZINC72320622	-7.9
ZINC06142939	-8.5	ZINC79191544	-7.9
ZINC06445197	-8.5	ZINC79192506	-7.9
ZINC06781823	-8.5	ZINC06092138	-7.8
ZINC08870471	-8.5	ZINC06095504	-7.8
ZINC09039865	-8.5	ZINC06403377	-7.8
ZINC09094889	-8.5	ZINC06483435	-7.8
ZINC09119253	-8.5	ZINC06623887	-7.8
ZINC09260742	-8.5	ZINC08552019	-7.8
ZINC09366350	-8.5	ZINC08764277	-7.8
ZINC09430686	-8.5	ZINC08765191	-7.8
ZINC09611487	-8.5	ZINC06624347	-7.8
ZINC09682189	-8.5	ZINC08790258	-7.8
ZINC10280501	-8.5	ZINC08790851	-7.8
ZINC11635247	-8.5	ZINC08876909	-7.8
ZINC11904606	-8.5	ZINC08877730	-7.8
ZINC12445352	-8.5	ZINC08878260	-7.8
ZINC12494421	-8.5	ZINC08878323	-7.8
ZINC12497526	-8.5	ZINC08879043	-7.8
ZINC12507941	-8.5	ZINC08918125	-7.8
ZINC12555593	-8.5	ZINC09280901	-7.8
ZINC12737510	-8.5	ZINC09410797	-7.8
ZINC13391242	-8.5	ZINC09572635	-7.8
ZINC13460087	-8.5	ZINC08791881	-7.8
ZINC13727423	-8.5	ZINC08878692	-7.8
ZINC13848734	-8.5	ZINC12296297	-7.8
ZINC13696710	-8.5	ZINC12296702	-7.8
ZINC13773565	-8.5	ZINC12325059	-7.8
ZINC14129653	-8.5	ZINC12887258	-7.8
ZINC16154301	-8.5	ZINC12891634	-7.8
ZINC16666372	-8.5	ZINC12900365	-7.8
ZINC16700270	-8.5	ZINC13311574	-7.8
ZINC16701298	-8.5	ZINC13341034	-7.8
ZINC16160954	-8.5	ZINC13377915	-7.8
ZINC16927438	-8.5	ZINC13377916	-7.8
ZINC18193405	-8.5	ZINC13377934	-7.8
ZINC19831837	-8.5	ZINC13481491	-7.8
ZINC20566759	-8.5	ZINC13507842	-7.8
ZINC21005351	-8.5	ZINC13524090	-7.8
ZINC21113170	-8.5	ZINC13524096	-7.8
ZINC21713277	-8.5	ZINC13532096	-7.8
ZINC22238118	-8.5	ZINC13542154	-7.8
ZINC21712896	-8.5	ZINC13551871	-7.8
ZINC23873762	-8.5	ZINC14512192	-7.8
ZINC31155506	-8.5	ZINC14727558	-7.8
ZINC31165002	-8.5	ZINC14760819	-7.8
ZINC31267388	-8.5	ZINC14807307	-7.8
ZINC31993271	-8.5	ZINC14858284	-7.8
ZINC32081580	-8.5	ZINC15217307	-7.8
ZINC33247632	-8.5	ZINC17263588	-7.8
ZINC33307237	-8.5	ZINC17729594	-7.8
ZINC35560373	-8.5	ZINC20761648	-7.8
ZINC38545731	-8.5	ZINC25315630	-7.8
ZINC38782726	-8.5	ZINC31155532	-7.8
ZINC39478498	-8.5	ZINC31156160	-7.8
ZINC39709495	-8.5	ZINC31159517	-7.8
ZINC40847171	-8.5	ZINC31160874	-7.8
ZINC44671629	-8.5	ZINC31163253	-7.8
ZINC44782687	-8.5	ZINC31163760	-7.8
ZINC46027570	-8.5	ZINC31164797	-7.8
ZINC47156280	-8.5	ZINC31169349	-7.8
ZINC49181805	-8.5	ZINC31169862	-7.8
ZINC49511008	-8.5	ZINC31170026	-7.8
ZINC49601790	-8.5	ZINC35328494	-7.8
ZINC58310782	-8.5	ZINC35454596	-7.8
ZINC59122204	-8.5	ZINC35456280	-7.8
ZINC59170370	-8.5	ZINC35466129	-7.8
ZINC63486253	-8.5	ZINC35585738	-7.8
ZINC63625122	-8.5	ZINC49543272	-7.8
ZINC65319110	-8.5	ZINC62001408	-7.8
ZINC67654419	-8.5	ZINC70666523	-7.8
ZINC68927341	-8.5	ZINC72319975	-7.8
ZINC70903770	-8.5	ZINC72325380	-7.8
ZINC71854448	-8.5	ZINC79191381	-7.8
ZINC71989458	-8.5	ZINC79192031	-7.8
ZINC72193989	-8.5	ZINC05998596	-7.7
ZINC77469980	-8.5	ZINC05742780	-7.7
ZINC16701323	-8.5	ZINC06017650	-7.7
ZINC00645047	-8.4	ZINC06483405	-7.7
ZINC00669936	-8.4	ZINC06520161	-7.7
ZINC00754592	-8.4	ZINC06623970	-7.7
ZINC01415698	-8.4	ZINC06624409	-7.7
ZINC02068904	-8.4	ZINC06624493	-7.7
ZINC04134930	-8.4	ZINC06624648	-7.7
ZINC02345059	-8.4	ZINC06645563	-7.7
ZINC02993123	-8.4	ZINC08764476	-7.7
ZINC03110840	-8.4	ZINC08764659	-7.7
ZINC03623736	-8.4	ZINC08766482	-7.7
ZINC04110426	-8.4	ZINC08791266	-7.7
ZINC03420041	-8.4	ZINC08880096	-7.7
ZINC04570129	-8.4	ZINC08918251	-7.7
ZINC04879106	-8.4	ZINC09572643	-7.7
ZINC04998346	-8.4	ZINC12153524	-7.7
ZINC05136538	-8.4	ZINC12405071	-7.7
ZINC05204178	-8.4	ZINC12446750	-7.7
ZINC05271930	-8.4	ZINC12864963	-7.7
ZINC06445234	-8.4	ZINC12894910	-7.7
ZINC06445563	-8.4	ZINC13377886	-7.7
ZINC06654916	-8.4	ZINC13424700	-7.7
ZINC06917314	-8.4	ZINC14512189	-7.7
ZINC07380377	-8.4	ZINC14642060	-7.7
ZINC08437433	-8.4	ZINC14643655	-7.7
ZINC08835893	-8.4	ZINC14686572	-7.7
ZINC08892327	-8.4	ZINC14764602	-7.7
ZINC09477771	-8.4	ZINC14811789	-7.7
ZINC09365086	-8.4	ZINC15043216	-7.7
ZINC09553804	-8.4	ZINC15674612	-7.7
ZINC09560701	-8.4	ZINC15708238	-7.7
ZINC09569518	-8.4	ZINC15708322	-7.7
ZINC09611405	-8.4	ZINC16682235	-7.7
ZINC09715533	-8.4	ZINC17112935	-7.7
ZINC09952333	-8.4	ZINC19703380	-7.7
ZINC10342281	-8.4	ZINC20111802	-7.7
ZINC11691581	-8.4	ZINC20590795	-7.7
ZINC11851907	-8.4	ZINC26745313	-7.7
ZINC11913939	-8.4	ZINC31155036	-7.7
ZINC12199900	-8.4	ZINC31162734	-7.7
ZINC12200098	-8.4	ZINC31163884	-7.7
ZINC12200017	-8.4	ZINC31165342	-7.7
ZINC12520921	-8.4	ZINC31167091	-7.7
ZINC12799967	-8.4	ZINC32123844	-7.7
ZINC13562143	-8.4	ZINC35457485	-7.7
ZINC13681996	-8.4	ZINC35457681	-7.7
ZINC13696586	-8.4	ZINC35458935	-7.7
ZINC14797149	-8.4	ZINC36369864	-7.7
ZINC15321228	-8.4	ZINC38555489	-7.7
ZINC15870025	-8.4	ZINC49601735	-7.7
ZINC15941575	-8.4	ZINC67910903	-7.7
ZINC16699402	-8.4	ZINC68601111	-7.7
ZINC12771803	-8.4	ZINC68601849	-7.7
ZINC17011377	-8.4	ZINC68606591	-7.7
ZINC17087930	-8.4	ZINC72320457	-7.7
ZINC17722129	-8.4	ZINC72325424	-7.7
ZINC18195961	-8.4	ZINC79191387	-7.7
ZINC19818503	-8.4	ZINC06623800	-7.6
ZINC20574796	-8.4	ZINC06067050	-7.6
ZINC20765623	-8.4	ZINC06520226	-7.6
ZINC20766386	-8.4	ZINC06623723	-7.6
ZINC20990241	-8.4	ZINC06623957	-7.6
ZINC21006168	-8.4	ZINC06624521	-7.6
ZINC21113231	-8.4	ZINC06645556	-7.6
ZINC21450226	-8.4	ZINC08740321	-7.6
ZINC21880990	-8.4	ZINC08764218	-7.6
ZINC24765641	-8.4	ZINC08765114	-7.6
ZINC27556484	-8.4	ZINC08765284	-7.6
ZINC28059953	-8.4	ZINC08792197	-7.6
ZINC31772851	-8.4	ZINC08918608	-7.6
ZINC32402527	-8.4	ZINC10215935	-7.6
ZINC32691635	-8.4	ZINC11866793	-7.6
ZINC32691780	-8.4	ZINC08918330	-7.6
ZINC32975699	-8.4	ZINC12153569	-7.6
ZINC33129147	-8.4	ZINC12296678	-7.6
ZINC35560321	-8.4	ZINC12419116	-7.6
ZINC38669431	-8.4	ZINC12661702	-7.6
ZINC38805687	-8.4	ZINC12892113	-7.6
ZINC39731417	-8.4	ZINC12899291	-7.6
ZINC39869817	-8.4	ZINC06624186	-7.6
ZINC40152755	-8.4	ZINC13121744	-7.6
ZINC40618656	-8.4	ZINC13284239	-7.6
ZINC40626778	-8.4	ZINC13319942	-7.6
ZINC41237602	-8.4	ZINC13328770	-7.6
ZINC43959203	-8.4	ZINC13328774	-7.6
ZINC45992311	-8.4	ZINC13377879	-7.6
ZINC47156507	-8.4	ZINC13377887	-7.6
ZINC49601791	-8.4	ZINC13424698	-7.6
ZINC55547037	-8.4	ZINC13424706	-7.6
ZINC58149696	-8.4	ZINC13424721	-7.6
ZINC58381851	-8.4	ZINC13458835	-7.6
ZINC59165996	-8.4	ZINC13461827	-7.6
ZINC59502018	-8.4	ZINC13525080	-7.6
ZINC59581353	-8.4	ZINC14611089	-7.6
ZINC59859157	-8.4	ZINC14643615	-7.6
ZINC63119616	-8.4	ZINC14720477	-7.6
ZINC63350025	-8.4	ZINC15043210	-7.6
ZINC64438909	-8.4	ZINC15657732	-7.6
ZINC64710539	-8.4	ZINC15657754	-7.6
ZINC64979480	-8.4	ZINC18121904	-7.6
ZINC65020840	-8.4	ZINC20112605	-7.6
ZINC65535439	-8.4	ZINC20392245	-7.6
ZINC70825862	-8.4	ZINC20412343	-7.6
ZINC71800186	-8.4	ZINC21982873	-7.6
ZINC71832502	-8.4	ZINC24717293	-7.6
ZINC71843294	-8.4	ZINC24717553	-7.6
ZINC72518650	-8.4	ZINC24717708	-7.6
ZINC73117475	-8.4	ZINC31159749	-7.6
ZINC74971552	-8.4	ZINC31163071	-7.6
ZINC75278256	-8.4	ZINC31163752	-7.6
ZINC76881072	-8.4	ZINC31163880	-7.6
ZINC77931809	-8.4	ZINC31165186	-7.6
ZINC81523733	-8.4	ZINC31167735	-7.6
ZINC82108157	-8.4	ZINC31168590	-7.6
ZINC82980951	-8.4	ZINC31168594	-7.6
ZINC84180642	-8.4	ZINC31169259	-7.6
ZINC85235696	-8.4	ZINC31169847	-7.6
ZINC89918791	-8.4	ZINC32502246	-7.6
ZINC90418574	-8.4	ZINC33832610	-7.6
ZINC91479465	-8.4	ZINC34268489	-7.6
ZINC92131215	-8.4	ZINC35271788	-7.6
ZINC93810078	-8.4	ZINC35425567	-7.6
ZINC94102602	-8.4	ZINC35454599	-7.6
ZINC00093378	-8.3	ZINC35466127	-7.6
ZINC00449393	-8.3	ZINC36369863	-7.6
ZINC00728252	-8.3	ZINC37342113	-7.6
ZINC00841770	-8.3	ZINC43743261	-7.6
ZINC00911377	-8.3	ZINC61991151	-7.6
ZINC00942861	-8.3	ZINC62001374	-7.6
ZINC01207589	-8.3	ZINC68582433	-7.6
ZINC01782143	-8.3	ZINC70633550	-7.6
ZINC02211281	-8.3	ZINC72320459	-7.6
ZINC02247029	-8.3	ZINC72325361	-7.6
ZINC02621772	-8.3	ZINC05742774	-7.5
ZINC02685456	-8.3	ZINC05742778	-7.5
ZINC02370963	-8.3	ZINC05784821	-7.5
ZINC03031826	-8.3	ZINC05998785	-7.5
ZINC03119957	-8.3	ZINC05824887	-7.5
ZINC04249108	-8.3	ZINC06483512	-7.5
ZINC04679143	-8.3	ZINC06525297	-7.5
ZINC04701124	-8.3	ZINC06623665	-7.5
ZINC04915792	-8.3	ZINC06623668	-7.5
ZINC05188724	-8.3	ZINC06623730	-7.5
ZINC05221144	-8.3	ZINC06623920	-7.5
ZINC05531559	-8.3	ZINC06623922	-7.5
ZINC05595399	-8.3	ZINC06624339	-7.5
ZINC06156850	-8.3	ZINC06645557	-7.5
ZINC06421441	-8.3	ZINC06645559	-7.5
ZINC06445200	-8.3	ZINC07997905	-7.5
ZINC05941260	-8.3	ZINC08491024	-7.5
ZINC06778226	-8.3	ZINC08551392	-7.5
ZINC07636254	-8.3	ZINC08973079	-7.5
ZINC08439310	-8.3	ZINC09129208	-7.5
ZINC08574591	-8.3	ZINC08877073	-7.5
ZINC08619127	-8.3	ZINC12296485	-7.5
ZINC08769953	-8.3	ZINC12297089	-7.5
ZINC08775175	-8.3	ZINC12321806	-7.5
ZINC08861743	-8.3	ZINC12412986	-7.5
ZINC09151991	-8.3	ZINC12660716	-7.5
ZINC09251758	-8.3	ZINC12865243	-7.5
ZINC09141190	-8.3	ZINC12884424	-7.5
ZINC09323856	-8.3	ZINC12887345	-7.5
ZINC09430352	-8.3	ZINC12895811	-7.5
ZINC09430622	-8.3	ZINC12896326	-7.5
ZINC09468802	-8.3	ZINC12901235	-7.5
ZINC09519736	-8.3	ZINC13366958	-7.5
ZINC09519873	-8.3	ZINC13424715	-7.5
ZINC09377871	-8.3	ZINC13458833	-7.5
ZINC09849204	-8.3	ZINC13516052	-7.5
ZINC10011612	-8.3	ZINC13551787	-7.5
ZINC10556824	-8.3	ZINC14437288	-7.5
ZINC11545695	-8.3	ZINC14512186	-7.5
ZINC11904727	-8.3	ZINC14726530	-7.5
ZINC12121056	-8.3	ZINC14757256	-7.5
ZINC12247222	-8.3	ZINC14761164	-7.5
ZINC12322964	-8.3	ZINC14819808	-7.5
ZINC12470338	-8.3	ZINC15217308	-7.5
ZINC12413038	-8.3	ZINC15259626	-7.5
ZINC12551264	-8.3	ZINC16926272	-7.5
ZINC12633958	-8.3	ZINC17058307	-7.5
ZINC12857228	-8.3	ZINC18068908	-7.5
ZINC13016862	-8.3	ZINC18126011	-7.5
ZINC13095186	-8.3	ZINC19941755	-7.5
ZINC12813795	-8.3	ZINC20113281	-7.5
ZINC13123457	-8.3	ZINC20358283	-7.5
ZINC13255920	-8.3	ZINC20503588	-7.5
ZINC13348984	-8.3	ZINC22066525	-7.5
ZINC13400968	-8.3	ZINC24717716	-7.5
ZINC13513258	-8.3	ZINC31155186	-7.5
ZINC13566676	-8.3	ZINC31158671	-7.5
ZINC13255916	-8.3	ZINC31159324	-7.5
ZINC13980683	-8.3	ZINC31163888	-7.5
ZINC14241843	-8.3	ZINC31164094	-7.5
ZINC14726937	-8.3	ZINC31164710	-7.5
ZINC14795710	-8.3	ZINC31165181	-7.5
ZINC14959639	-8.3	ZINC31166440	-7.5
ZINC15671332	-8.3	ZINC31167694	-7.5
ZINC16146628	-8.3	ZINC31168215	-7.5
ZINC16400495	-8.3	ZINC31168242	-7.5
ZINC16579329	-8.3	ZINC31168558	-7.5
ZINC16676554	-8.3	ZINC31425373	-7.5
ZINC16677103	-8.3	ZINC32016661	-7.5
ZINC16700531	-8.3	ZINC32124382	-7.5
ZINC16701207	-8.3	ZINC32502210	-7.5
ZINC18110449	-8.3	ZINC33682757	-7.5
ZINC19843096	-8.3	ZINC33682758	-7.5
ZINC20529836	-8.3	ZINC33770394	-7.5
ZINC20530343	-8.3	ZINC35425499	-7.5
ZINC20570666	-8.3	ZINC35454588	-7.5
ZINC20767126	-8.3	ZINC35456277	-7.5
ZINC21721249	-8.3	ZINC35458765	-7.5
ZINC22589837	-8.3	ZINC35466104	-7.5
ZINC22928537	-8.3	ZINC37538899	-7.5
ZINC21662673	-8.3	ZINC37629284	-7.5
ZINC23142949	-8.3	ZINC48057104	-7.5
ZINC23146662	-8.3	ZINC49181040	-7.5
ZINC26892793	-8.3	ZINC49601560	-7.5
ZINC27529490	-8.3	ZINC67912367	-7.5
ZINC27929386	-8.3	ZINC72319968	-7.5
ZINC28166549	-8.3	ZINC72325379	-7.5
ZINC28635856	-8.3	ZINC05732763	-7.4
ZINC32081008	-8.3	ZINC05735691	-7.4
ZINC32537444	-8.3	ZINC05955713	-7.4
ZINC32587684	-8.3	ZINC05998557	-7.4
ZINC32975700	-8.3	ZINC05998752	-7.4
ZINC32985242	-8.3	ZINC05999049	-7.4
ZINC33123222	-8.3	ZINC06563385	-7.4
ZINC33274692	-8.3	ZINC06069573	-7.4
ZINC33297430	-8.3	ZINC06092199	-7.4
ZINC37170600	-8.3	ZINC06092577	-7.4
ZINC37235954	-8.3	ZINC06095498	-7.4
ZINC37279349	-8.3	ZINC06403375	-7.4
ZINC39252927	-8.3	ZINC06444474	-7.4
ZINC39982620	-8.3	ZINC06623740	-7.4
ZINC40893825	-8.3	ZINC06624158	-7.4
ZINC41105662	-8.3	ZINC06624239	-7.4
ZINC42523596	-8.3	ZINC06735858	-7.4
ZINC20615162	-8.3	ZINC08488467	-7.4
ZINC44916451	-8.3	ZINC08551389	-7.4
ZINC45895008	-8.3	ZINC08553855	-7.4
ZINC45913234	-8.3	ZINC08764413	-7.4
ZINC45947857	-8.3	ZINC08764460	-7.4
ZINC47211628	-8.3	ZINC08765179	-7.4
ZINC49181864	-8.3	ZINC08792300	-7.4
ZINC49448410	-8.3	ZINC08918415	-7.4
ZINC54201115	-8.3	ZINC08973584	-7.4
ZINC55953203	-8.3	ZINC09572633	-7.4
ZINC56920375	-8.3	ZINC11616925	-7.4
ZINC57867917	-8.3	ZINC11865644	-7.4
ZINC58179780	-8.3	ZINC12153094	-7.4
ZINC58356925	-8.3	ZINC12406876	-7.4
ZINC58995166	-8.3	ZINC12494765	-7.4
ZINC59456846	-8.3	ZINC12503278	-7.4
ZINC59859407	-8.3	ZINC12863992	-7.4
ZINC60017119	-8.3	ZINC12868335	-7.4
ZINC60382564	-8.3	ZINC12887336	-7.4
ZINC63268771	-8.3	ZINC12899283	-7.4
ZINC63403914	-8.3	ZINC12900361	-7.4
ZINC63743500	-8.3	ZINC13136669	-7.4
ZINC64958471	-8.3	ZINC13298722	-7.4
ZINC65020997	-8.3	ZINC13402999	-7.4
ZINC66199433	-8.3	ZINC13544224	-7.4
ZINC67338999	-8.3	ZINC14437110	-7.4
ZINC67770891	-8.3	ZINC14612481	-7.4
ZINC68025286	-8.3	ZINC14643439	-7.4
ZINC68323065	-8.3	ZINC14644239	-7.4
ZINC70921509	-8.3	ZINC14725157	-7.4
ZINC71775935	-8.3	ZINC14758993	-7.4
ZINC71931533	-8.3	ZINC14774131	-7.4
ZINC71975728	-8.3	ZINC14813714	-7.4
ZINC72098632	-8.3	ZINC14824980	-7.4
ZINC72465880	-8.3	ZINC14860159	-7.4
ZINC74119842	-8.3	ZINC15113270	-7.4
ZINC75172525	-8.3	ZINC15259622	-7.4
ZINC78234544	-8.3	ZINC17021318	-7.4
ZINC79062940	-8.3	ZINC17887543	-7.4
ZINC81563144	-8.3	ZINC19323689	-7.4
ZINC81845832	-8.3	ZINC19793159	-7.4
ZINC83321695	-8.3	ZINC20412359	-7.4
ZINC84318801	-8.3	ZINC20412615	-7.4
ZINC84494035	-8.3	ZINC20609848	-7.4
ZINC91064333	-8.3	ZINC20609966	-7.4
ZINC92190710	-8.3	ZINC20611226	-7.4
ZINC93940504	-8.3	ZINC22061857	-7.4
ZINC95486353	-8.3	ZINC24717712	-7.4
ZINC00151053	-8.2	ZINC31156803	-7.4
ZINC00977352	-8.2	ZINC31157092	-7.4
ZINC00989597	-8.2	ZINC31157928	-7.4
ZINC00980446	-8.2	ZINC31161231	-7.4
ZINC01117813	-8.2	ZINC31162732	-7.4
ZINC01325450	-8.2	ZINC31166164	-7.4
ZINC02497193	-8.2	ZINC31166168	-7.4
ZINC02552149	-8.2	ZINC31168249	-7.4
ZINC02652369	-8.2	ZINC31168454	-7.4
ZINC03011939	-8.2	ZINC31168561	-7.4
ZINC03120974	-8.2	ZINC31169345	-7.4
ZINC03263561	-8.2	ZINC31170168	-7.4
ZINC03263726	-8.2	ZINC32502222	-7.4
ZINC03273165	-8.2	ZINC34165724	-7.4
ZINC03358727	-8.2	ZINC34264757	-7.4
ZINC03841404	-8.2	ZINC34264758	-7.4
ZINC04356533	-8.2	ZINC35454592	-7.4
ZINC04754082	-8.2	ZINC35457676	-7.4
ZINC04878936	-8.2	ZINC35466077	-7.4
ZINC05014983	-8.2	ZINC35973525	-7.4
ZINC05150926	-8.2	ZINC37342114	-7.4
ZINC04936362	-8.2	ZINC40310043	-7.4
ZINC05451573	-8.2	ZINC40312620	-7.4
ZINC05904970	-8.2	ZINC40313294	-7.4
ZINC06152896	-8.2	ZINC49181043	-7.4
ZINC06186039	-8.2	ZINC68590104	-7.4
ZINC06197007	-8.2	ZINC68591780	-7.4
ZINC06197034	-8.2	ZINC70666302	-7.4
ZINC06444951	-8.2	ZINC72319969	-7.4
ZINC06197009	-8.2	ZINC72319980	-7.4
ZINC06800741	-8.2	ZINC72320040	-7.4
ZINC06887354	-8.2	ZINC72320485	-7.4
ZINC06892778	-8.2	ZINC72325679	-7.4
ZINC06928393	-8.2	ZINC79190616	-7.4
ZINC07402301	-8.2	ZINC05998778	-7.3
ZINC07708543	-8.2	ZINC06469489	-7.3
ZINC08448167	-8.2	ZINC06525249	-7.3
ZINC08618998	-8.2	ZINC06624115	-7.3
ZINC08728392	-8.2	ZINC08376408	-7.3
ZINC08840811	-8.2	ZINC08486212	-7.3
ZINC09059877	-8.2	ZINC08488466	-7.3
ZINC09087227	-8.2	ZINC08510827	-7.3
ZINC09116819	-8.2	ZINC08681802	-7.3
ZINC09157187	-8.2	ZINC08740037	-7.3
ZINC09191844	-8.2	ZINC08764450	-7.3
ZINC09468213	-8.2	ZINC08764832	-7.3
ZINC09499553	-8.2	ZINC09130648	-7.3
ZINC09317068	-8.2	ZINC12296262	-7.3
ZINC09430555	-8.2	ZINC12322380	-7.3
ZINC09571243	-8.2	ZINC12419635	-7.3
ZINC09683842	-8.2	ZINC12864887	-7.3
ZINC09692205	-8.2	ZINC12892705	-7.3
ZINC09986455	-8.2	ZINC12894021	-7.3
ZINC10157816	-8.2	ZINC12898945	-7.3
ZINC10697497	-8.2	ZINC12899732	-7.3
ZINC11483223	-8.2	ZINC13139345	-7.3
ZINC11788392	-8.2	ZINC13347043	-7.3
ZINC11858077	-8.2	ZINC13377909	-7.3
ZINC11406925	-8.2	ZINC13403352	-7.3
ZINC12037482	-8.2	ZINC13403761	-7.3
ZINC12199971	-8.2	ZINC13439506	-7.3
ZINC12202452	-8.2	ZINC14437112	-7.3
ZINC12202626	-8.2	ZINC14455555	-7.3
ZINC12326734	-8.2	ZINC14557640	-7.3
ZINC12526238	-8.2	ZINC14642052	-7.3
ZINC12550718	-8.2	ZINC14644152	-7.3
ZINC12605055	-8.2	ZINC14647571	-7.3
ZINC12618408	-8.2	ZINC14726795	-7.3
ZINC12508234	-8.2	ZINC14807381	-7.3
ZINC12878175	-8.2	ZINC14811791	-7.3
ZINC12891038	-8.2	ZINC15729404	-7.3
ZINC12948928	-8.2	ZINC17180240	-7.3
ZINC13026561	-8.2	ZINC18185774	-7.3
ZINC13163696	-8.2	ZINC19322286	-7.3
ZINC13358518	-8.2	ZINC19323655	-7.3
ZINC13357626	-8.2	ZINC19703385	-7.3
ZINC13630646	-8.2	ZINC20112608	-7.3
ZINC13675279	-8.2	ZINC20590819	-7.3
ZINC13687087	-8.2	ZINC20756959	-7.3
ZINC13691674	-8.2	ZINC20760215	-7.3
ZINC14546156	-8.2	ZINC24717641	-7.3
ZINC14884842	-8.2	ZINC26745309	-7.3
ZINC15080974	-8.2	ZINC31156020	-7.3
ZINC15513625	-8.2	ZINC31156228	-7.3
ZINC15545255	-8.2	ZINC31156571	-7.3
ZINC15347787	-8.2	ZINC31157087	-7.3
ZINC15867849	-8.2	ZINC31160919	-7.3
ZINC16044780	-8.2	ZINC31163558	-7.3
ZINC15769672	-8.2	ZINC31164336	-7.3
ZINC16269598	-8.2	ZINC31166708	-7.3
ZINC16677136	-8.2	ZINC31168253	-7.3
ZINC16699139	-8.2	ZINC31168598	-7.3
ZINC16700796	-8.2	ZINC31169366	-7.3
ZINC16196048	-8.2	ZINC31169373	-7.3
ZINC12497516	-8.2	ZINC31169453	-7.3
ZINC16975214	-8.2	ZINC33831073	-7.3
ZINC19656466	-8.2	ZINC34173086	-7.3
ZINC20580076	-8.2	ZINC34373475	-7.3
ZINC20284467	-8.2	ZINC35271367	-7.3
ZINC20676249	-8.2	ZINC35458873	-7.3
ZINC20765866	-8.2	ZINC35459043	-7.3
ZINC21034098	-8.2	ZINC35465232	-7.3
ZINC21113147	-8.2	ZINC36374479	-7.3
ZINC21113196	-8.2	ZINC40309411	-7.3
ZINC22747006	-8.2	ZINC40309557	-7.3
ZINC25087958	-8.2	ZINC40310174	-7.3
ZINC24978276	-8.2	ZINC40312601	-7.3
ZINC25576502	-8.2	ZINC43152476	-7.3
ZINC27556878	-8.2	ZINC48057004	-7.3
ZINC32470219	-8.2	ZINC62001699	-7.3
ZINC32525396	-8.2	ZINC68591799	-7.3
ZINC32926356	-8.2	ZINC71404536	-7.3
ZINC33123158	-8.2	ZINC72320005	-7.3
ZINC33130065	-8.2	ZINC72320516	-7.3
ZINC33154804	-8.2	ZINC05767720	-7.2
ZINC33181241	-8.2	ZINC05960278	-7.2
ZINC33276044	-8.2	ZINC06018556	-7.2
ZINC33678300	-8.2	ZINC06092209	-7.2
ZINC33810484	-8.2	ZINC06484599	-7.2
ZINC35511165	-8.2	ZINC06905202	-7.2
ZINC36358614	-8.2	ZINC08488216	-7.2
ZINC36621277	-8.2	ZINC08489504	-7.2
ZINC37407972	-8.2	ZINC08490981	-7.2
ZINC37603892	-8.2	ZINC08491010	-7.2
ZINC38522069	-8.2	ZINC08510809	-7.2
ZINC38592998	-8.2	ZINC08662732	-7.2
ZINC38701722	-8.2	ZINC08762793	-7.2
ZINC39362865	-8.2	ZINC08764722	-7.2
ZINC39444908	-8.2	ZINC08879206	-7.2
ZINC39898834	-8.2	ZINC08918207	-7.2
ZINC39935339	-8.2	ZINC09160884	-7.2
ZINC39986449	-8.2	ZINC09187782	-7.2
ZINC39995555	-8.2	ZINC11690694	-7.2
ZINC40033893	-8.2	ZINC11865192	-7.2
ZINC40300864	-8.2	ZINC12153115	-7.2
ZINC40547810	-8.2	ZINC08792440	-7.2
ZINC40838589	-8.2	ZINC12321389	-7.2
ZINC40894080	-8.2	ZINC12322051	-7.2
ZINC41091369	-8.2	ZINC12388846	-7.2
ZINC41124797	-8.2	ZINC12419744	-7.2
ZINC41125119	-8.2	ZINC12892880	-7.2
ZINC43959887	-8.2	ZINC12893270	-7.2
ZINC44449121	-8.2	ZINC12900772	-7.2
ZINC44890147	-8.2	ZINC13118241	-7.2
ZINC45360938	-8.2	ZINC13130211	-7.2
ZINC46141288	-8.2	ZINC13216891	-7.2
ZINC49491206	-8.2	ZINC13377907	-7.2
ZINC49510547	-8.2	ZINC13409592	-7.2
ZINC49513125	-8.2	ZINC13424725	-7.2
ZINC53044775	-8.2	ZINC14436449	-7.2
ZINC55558776	-8.2	ZINC14589867	-7.2
ZINC55678727	-8.2	ZINC14637754	-7.2
ZINC55678850	-8.2	ZINC14639688	-7.2
ZINC57372962	-8.2	ZINC14647563	-7.2
ZINC58365645	-8.2	ZINC14708779	-7.2
ZINC58571973	-8.2	ZINC14779053	-7.2
ZINC59391894	-8.2	ZINC14824978	-7.2
ZINC63625231	-8.2	ZINC15268994	-7.2
ZINC63911017	-8.2	ZINC15674679	-7.2
ZINC64380666	-8.2	ZINC15952214	-7.2
ZINC64688170	-8.2	ZINC16245268	-7.2
ZINC64837370	-8.2	ZINC19418656	-7.2
ZINC64979571	-8.2	ZINC20112134	-7.2
ZINC65020853	-8.2	ZINC20610273	-7.2
ZINC65031576	-8.2	ZINC20735451	-7.2
ZINC65302139	-8.2	ZINC20761340	-7.2
ZINC65319014	-8.2	ZINC31159293	-7.2
ZINC66937343	-8.2	ZINC31159658	-7.2
ZINC71061290	-8.2	ZINC31159719	-7.2
ZINC71809512	-8.2	ZINC31160407	-7.2
ZINC72423953	-8.2	ZINC31164332	-7.2
ZINC72456340	-8.2	ZINC31165193	-7.2
ZINC75159267	-8.2	ZINC31165356	-7.2
ZINC75504779	-8.2	ZINC31166471	-7.2
ZINC77420247	-8.2	ZINC31170049	-7.2
ZINC77565833	-8.2	ZINC31659460	-7.2
ZINC78444478	-8.2	ZINC32502220	-7.2
ZINC78668555	-8.2	ZINC34091476	-7.2
ZINC78714132	-8.2	ZINC34165726	-7.2
ZINC79269747	-8.2	ZINC35271227	-7.2
ZINC80588529	-8.2	ZINC35456830	-7.2
ZINC80937877	-8.2	ZINC35457667	-7.2
ZINC80961897	-8.2	ZINC35458876	-7.2
ZINC83242460	-8.2	ZINC35459039	-7.2
ZINC83577648	-8.2	ZINC35465230	-7.2
ZINC88422985	-8.2	ZINC35465308	-7.2
ZINC89918790	-8.2	ZINC35465846	-7.2
ZINC90651065	-8.2	ZINC43152477	-7.2
ZINC91792939	-8.2	ZINC49543317	-7.2
ZINC93905712	-8.2	ZINC62001403	-7.2
ZINC95477015	-8.2	ZINC68601966	-7.2
ZINC00618809	-8.1	ZINC68601968	-7.2
ZINC00493164	-8.1	ZINC71404411	-7.2
ZINC00673802	-8.1	ZINC71404950	-7.2
ZINC00958620	-8.1	ZINC72320460	-7.2
ZINC01027638	-8.1	ZINC79192359	-7.2
ZINC01109202	-8.1	ZINC05733652	-7.1
ZINC01129350	-8.1	ZINC05751964	-7.1
ZINC01132531	-8.1	ZINC05999135	-7.1
ZINC01132686	-8.1	ZINC06092746	-7.1
ZINC01271905	-8.1	ZINC06018929	-7.1
ZINC01333425	-8.1	ZINC06483558	-7.1
ZINC01440667	-8.1	ZINC06524391	-7.1
ZINC01509481	-8.1	ZINC06535005	-7.1
ZINC01773414	-8.1	ZINC06536276	-7.1
ZINC02151771	-8.1	ZINC06623839	-7.1
ZINC02665584	-8.1	ZINC06623852	-7.1
ZINC02855530	-8.1	ZINC06624176	-7.1
ZINC02886356	-8.1	ZINC06624332	-7.1
ZINC02978810	-8.1	ZINC06624532	-7.1
ZINC03324173	-8.1	ZINC08764575	-7.1
ZINC04022993	-8.1	ZINC08764886	-7.1
ZINC04580049	-8.1	ZINC08764912	-7.1
ZINC04671999	-8.1	ZINC06735852	-7.1
ZINC04949986	-8.1	ZINC08764343	-7.1
ZINC04969129	-8.1	ZINC08877874	-7.1
ZINC05153511	-8.1	ZINC08878602	-7.1
ZINC05189398	-8.1	ZINC08879223	-7.1
ZINC04806043	-8.1	ZINC09033132	-7.1
ZINC05268977	-8.1	ZINC09130644	-7.1
ZINC05269085	-8.1	ZINC11027403	-7.1
ZINC05400036	-8.1	ZINC11027404	-7.1
ZINC05914398	-8.1	ZINC11690693	-7.1
ZINC06196230	-8.1	ZINC11865270	-7.1
ZINC06197005	-8.1	ZINC08879728	-7.1
ZINC06445182	-8.1	ZINC12154001	-7.1
ZINC06469279	-8.1	ZINC12890966	-7.1
ZINC06120969	-8.1	ZINC12892874	-7.1
ZINC06148958	-8.1	ZINC12893208	-7.1
ZINC06866584	-8.1	ZINC12893809	-7.1
ZINC07405103	-8.1	ZINC12893882	-7.1
ZINC07989762	-8.1	ZINC12895148	-7.1
ZINC07708408	-8.1	ZINC13340726	-7.1
ZINC08289047	-8.1	ZINC13347039	-7.1
ZINC08489262	-8.1	ZINC13402926	-7.1
ZINC08595087	-8.1	ZINC13439508	-7.1
ZINC08605847	-8.1	ZINC13515185	-7.1
ZINC08656557	-8.1	ZINC13520048	-7.1
ZINC08619145	-8.1	ZINC13538582	-7.1
ZINC09000031	-8.1	ZINC14435639	-7.1
ZINC09095593	-8.1	ZINC14436366	-7.1
ZINC09128288	-8.1	ZINC14455554	-7.1
ZINC09166714	-8.1	ZINC14512194	-7.1
ZINC09203053	-8.1	ZINC14618668	-7.1
ZINC09246608	-8.1	ZINC14646624	-7.1
ZINC09253254	-8.1	ZINC14818432	-7.1
ZINC09269171	-8.1	ZINC14819515	-7.1
ZINC09287121	-8.1	ZINC15251264	-7.1
ZINC09335405	-8.1	ZINC18190318	-7.1
ZINC09348686	-8.1	ZINC19228345	-7.1
ZINC09439529	-8.1	ZINC19322375	-7.1
ZINC09572778	-8.1	ZINC20111149	-7.1
ZINC09703943	-8.1	ZINC20590802	-7.1
ZINC09707421	-8.1	ZINC20609886	-7.1
ZINC10022289	-8.1	ZINC20610292	-7.1
ZINC10255508	-8.1	ZINC31155197	-7.1
ZINC10342340	-8.1	ZINC31156015	-7.1
ZINC10508065	-8.1	ZINC31157953	-7.1
ZINC11099875	-8.1	ZINC31158282	-7.1
ZINC11582477	-8.1	ZINC31158676	-7.1
ZINC11804151	-8.1	ZINC31160115	-7.1
ZINC11858339	-8.1	ZINC31160403	-7.1
ZINC11904073	-8.1	ZINC31160995	-7.1
ZINC11904725	-8.1	ZINC31161512	-7.1
ZINC12283564	-8.1	ZINC31162820	-7.1
ZINC12555388	-8.1	ZINC31163892	-7.1
ZINC12607225	-8.1	ZINC31170052	-7.1
ZINC12652244	-8.1	ZINC32123951	-7.1
ZINC12729071	-8.1	ZINC32124064	-7.1
ZINC12805678	-8.1	ZINC33831307	-7.1
ZINC12928195	-8.1	ZINC33971762	-7.1
ZINC13032941	-8.1	ZINC35271235	-7.1
ZINC13101308	-8.1	ZINC35456400	-7.1
ZINC13148966	-8.1	ZINC35457158	-7.1
ZINC13344389	-8.1	ZINC35465271	-7.1
ZINC13358620	-8.1	ZINC40309481	-7.1
ZINC13582057	-8.1	ZINC40313216	-7.1
ZINC13808312	-8.1	ZINC49176732	-7.1
ZINC13993617	-8.1	ZINC49543104	-7.1
ZINC14033481	-8.1	ZINC49543250	-7.1
ZINC14224166	-8.1	ZINC49600303	-7.1
ZINC14348437	-8.1	ZINC59587489	-7.1
ZINC15389875	-8.1	ZINC62001599	-7.1
ZINC15726542	-8.1	ZINC67912320	-7.1
ZINC14806145	-8.1	ZINC68591784	-7.1
ZINC15730330	-8.1	ZINC68601584	-7.1
ZINC15867771	-8.1	ZINC68601644	-7.1
ZINC15868472	-8.1	ZINC70666479	-7.1
ZINC15941489	-8.1	ZINC71404474	-7.1
ZINC15978617	-8.1	ZINC71404951	-7.1
ZINC16666434	-8.1	ZINC72320043	-7.1
ZINC16972318	-8.1	ZINC72320465	-7.1
ZINC17296446	-8.1	ZINC79189487	-7.1
ZINC17584575	-8.1	ZINC05733650	-7
ZINC19550070	-8.1	ZINC05998680	-7
ZINC19559529	-8.1	ZINC06444478	-7
ZINC19819405	-8.1	ZINC06484604	-7
ZINC20766362	-8.1	ZINC06069584	-7
ZINC20767118	-8.1	ZINC06090922	-7
ZINC21006145	-8.1	ZINC06444476	-7
ZINC21113253	-8.1	ZINC06483609	-7
ZINC21113285	-8.1	ZINC06624012	-7
ZINC21202262	-8.1	ZINC06624401	-7
ZINC21589961	-8.1	ZINC06624474	-7
ZINC23143960	-8.1	ZINC06733644	-7
ZINC23144291	-8.1	ZINC07974994	-7
ZINC23702377	-8.1	ZINC08376402	-7
ZINC25440811	-8.1	ZINC08489503	-7
ZINC27836938	-8.1	ZINC08490552	-7
ZINC29237666	-8.1	ZINC08624519	-7
ZINC29565674	-8.1	ZINC08681597	-7
ZINC30495982	-8.1	ZINC08764278	-7
ZINC30947894	-8.1	ZINC08790854	-7
ZINC31164991	-8.1	ZINC12080319	-7
ZINC31267379	-8.1	ZINC12153716	-7
ZINC32405636	-8.1	ZINC12892971	-7
ZINC32537620	-8.1	ZINC12896484	-7
ZINC32606099	-8.1	ZINC12897628	-7
ZINC32740523	-8.1	ZINC12901594	-7
ZINC32808972	-8.1	ZINC13305750	-7
ZINC33115317	-8.1	ZINC13311410	-7
ZINC33270879	-8.1	ZINC13403020	-7
ZINC33522353	-8.1	ZINC13409596	-7
ZINC33522737	-8.1	ZINC13424720	-7
ZINC33984379	-8.1	ZINC13538585	-7
ZINC35595030	-8.1	ZINC14442636	-7
ZINC35684668	-8.1	ZINC14455261	-7
ZINC36614625	-8.1	ZINC14455553	-7
ZINC36784139	-8.1	ZINC14642912	-7
ZINC37601719	-8.1	ZINC14681317	-7
ZINC38483677	-8.1	ZINC14720640	-7
ZINC38508575	-8.1	ZINC14829817	-7
ZINC39388705	-8.1	ZINC15251259	-7
ZINC39846252	-8.1	ZINC15259619	-7
ZINC40556188	-8.1	ZINC15263548	-7
ZINC40657250	-8.1	ZINC15268997	-7
ZINC40754174	-8.1	ZINC15449241	-7
ZINC40894528	-8.1	ZINC17253923	-7
ZINC40897288	-8.1	ZINC20358396	-7
ZINC43746788	-8.1	ZINC20591195	-7
ZINC43955361	-8.1	ZINC20756887	-7
ZINC47138593	-8.1	ZINC20763193	-7
ZINC47156422	-8.1	ZINC22440786	-7
ZINC47160533	-8.1	ZINC30730346	-7
ZINC47542875	-8.1	ZINC31155189	-7
ZINC48365969	-8.1	ZINC31156942	-7
ZINC49171899	-8.1	ZINC31160035	-7
ZINC49506181	-8.1	ZINC31160531	-7
ZINC54200977	-8.1	ZINC31162117	-7
ZINC55092751	-8.1	ZINC31166654	-7
ZINC55663988	-8.1	ZINC31166843	-7
ZINC57121867	-8.1	ZINC31167814	-7
ZINC57381805	-8.1	ZINC31167823	-7
ZINC57467817	-8.1	ZINC31168276	-7
ZINC58320605	-8.1	ZINC31168373	-7
ZINC58365496	-8.1	ZINC31168450	-7
ZINC58394008	-8.1	ZINC31168565	-7
ZINC58406247	-8.1	ZINC31170023	-7
ZINC59086929	-8.1	ZINC33412098	-7
ZINC59447472	-8.1	ZINC35456697	-7
ZINC59488925	-8.1	ZINC35458962	-7
ZINC60165990	-8.1	ZINC35465019	-7
ZINC63354239	-8.1	ZINC35466170	-7
ZINC63804605	-8.1	ZINC36378859	-7
ZINC64084270	-8.1	ZINC39176752	-7
ZINC64162159	-8.1	ZINC40310051	-7
ZINC64784498	-8.1	ZINC40312735	-7
ZINC65318837	-8.1	ZINC49180982	-7
ZINC66113428	-8.1	ZINC49180994	-7
ZINC66145970	-8.1	ZINC49600105	-7
ZINC66455632	-8.1	ZINC62001573	-7
ZINC67659722	-8.1	ZINC67902575	-7
ZINC67898242	-8.1	ZINC67913914	-7
ZINC68310658	-8.1	ZINC67913917	-7
ZINC68321652	-8.1	ZINC67913918	-7
ZINC71286704	-8.1	ZINC68591801	-7
ZINC71772525	-8.1	ZINC68601661	-7
ZINC71852107	-8.1	ZINC68606459	-7
ZINC71929413	-8.1	ZINC71404749	-7
ZINC71989462	-8.1	ZINC71404871	-7
ZINC72003631	-8.1	ZINC72324569	-7
ZINC72449269	-8.1	ZINC72326135	-7
ZINC73136029	-8.1	ZINC05752331	-6.9
ZINC77163337	-8.1	ZINC05785206	-6.9
ZINC77184613	-8.1	ZINC05842327	-6.9
ZINC78238031	-8.1	ZINC05900645	-6.9
ZINC79030808	-8.1	ZINC05999127	-6.9
ZINC81237543	-8.1	ZINC06234806	-6.9
ZINC81705818	-8.1	ZINC06624013	-6.9
ZINC83326655	-8.1	ZINC06793327	-6.9
ZINC84718083	-8.1	ZINC08376412	-6.9
ZINC84776227	-8.1	ZINC08438628	-6.9
ZINC89568693	-8.1	ZINC08488214	-6.9
ZINC89651298	-8.1	ZINC08490551	-6.9
ZINC89887741	-8.1	ZINC08733264	-6.9
ZINC90745505	-8.1	ZINC08764680	-6.9
ZINC90745677	-8.1	ZINC08879110	-6.9
ZINC90945858	-8.1	ZINC09187645	-6.9
ZINC90946866	-8.1	ZINC09572648	-6.9
ZINC91171598	-8.1	ZINC12153267	-6.9
ZINC91408417	-8.1	ZINC12502386	-6.9
ZINC91795748	-8.1	ZINC12657494	-6.9
ZINC93244906	-8.1	ZINC12658893	-6.9
ZINC95349307	-8.1	ZINC12660764	-6.9
ZINC95466320	-8.1	ZINC12892108	-6.9
ZINC00143085	-8	ZINC12892978	-6.9
ZINC00161219	-8	ZINC12895831	-6.9
ZINC00315457	-8	ZINC12899905	-6.9
ZINC00779437	-8	ZINC12901845	-6.9
ZINC00784161	-8	ZINC12903014	-6.9
ZINC00942863	-8	ZINC13370154	-6.9
ZINC00852617	-8	ZINC13376176	-6.9
ZINC00859491	-8	ZINC13384328	-6.9
ZINC00928541	-8	ZINC13397873	-6.9
ZINC01040714	-8	ZINC13409670	-6.9
ZINC01044714	-8	ZINC13412695	-6.9
ZINC01062255	-8	ZINC13481493	-6.9
ZINC01084289	-8	ZINC13510065	-6.9
ZINC01098179	-8	ZINC13542684	-6.9
ZINC01139427	-8	ZINC13818943	-6.9
ZINC01187819	-8	ZINC14437962	-6.9
ZINC01241519	-8	ZINC14589861	-6.9
ZINC01325551	-8	ZINC14589870	-6.9
ZINC01424208	-8	ZINC14589873	-6.9
ZINC01825234	-8	ZINC14589889	-6.9
ZINC02134708	-8	ZINC14642058	-6.9
ZINC02370376	-8	ZINC14646628	-6.9
ZINC02709469	-8	ZINC14650278	-6.9
ZINC02804438	-8	ZINC14650280	-6.9
ZINC02325614	-8	ZINC14807486	-6.9
ZINC03024967	-8	ZINC14814640	-6.9
ZINC03149494	-8	ZINC18061098	-6.9
ZINC03296963	-8	ZINC20111738	-6.9
ZINC03651759	-8	ZINC20411695	-6.9
ZINC04270466	-8	ZINC20412614	-6.9
ZINC04305923	-8	ZINC20609861	-6.9
ZINC04375726	-8	ZINC20610166	-6.9
ZINC04576970	-8	ZINC20761596	-6.9
ZINC04260442	-8	ZINC20763188	-6.9
ZINC04891440	-8	ZINC20763400	-6.9
ZINC04980337	-8	ZINC24717556	-6.9
ZINC05244344	-8	ZINC31160652	-6.9
ZINC05660040	-8	ZINC31165189	-6.9
ZINC06074129	-8	ZINC31167817	-6.9
ZINC06088863	-8	ZINC31169369	-6.9
ZINC06126996	-8	ZINC33832096	-6.9
ZINC06197021	-8	ZINC35361108	-6.9
ZINC06221956	-8	ZINC35454979	-6.9
ZINC06302430	-8	ZINC35457636	-6.9
ZINC06317966	-8	ZINC35458959	-6.9
ZINC06510447	-8	ZINC36368165	-6.9
ZINC06780076	-8	ZINC40309967	-6.9
ZINC06866354	-8	ZINC40313236	-6.9
ZINC06901678	-8	ZINC49176730	-6.9
ZINC06934885	-8	ZINC49180912	-6.9
ZINC06624408	-8	ZINC49181301	-6.9
ZINC06661328	-8	ZINC49600240	-6.9
ZINC07708242	-8	ZINC62001834	-6.9
ZINC07916197	-8	ZINC62001841	-6.9
ZINC08156281	-8	ZINC67913448	-6.9
ZINC08442278	-8	ZINC68601653	-6.9
ZINC08517798	-8	ZINC72320580	-6.9
ZINC08706593	-8	ZINC72324784	-6.9
ZINC08710297	-8	ZINC79190948	-6.9
ZINC08728390	-8	ZINC06062920	-6.8
ZINC08840460	-8	ZINC06623866	-6.8
ZINC08845595	-8	ZINC06624011	-6.8
ZINC08864728	-8	ZINC06624369	-6.8
ZINC08870932	-8	ZINC08235660	-6.8
ZINC09037408	-8	ZINC08476747	-6.8
ZINC09052550	-8	ZINC08476944	-6.8
ZINC09070769	-8	ZINC08491007	-6.8
ZINC08751244	-8	ZINC08764378	-6.8
ZINC09128391	-8	ZINC08764955	-6.8
ZINC09167420	-8	ZINC08765479	-6.8
ZINC09262284	-8	ZINC06645447	-6.8
ZINC09334827	-8	ZINC08490549	-6.8
ZINC09429129	-8	ZINC08764783	-6.8
ZINC09507511	-8	ZINC08792259	-6.8
ZINC09597643	-8	ZINC08878351	-6.8
ZINC09663278	-8	ZINC08951914	-6.8
ZINC09668247	-8	ZINC11680913	-6.8
ZINC09685354	-8	ZINC12296641	-6.8
ZINC09805834	-8	ZINC12428290	-6.8
ZINC09807728	-8	ZINC12663612	-6.8
ZINC09951056	-8	ZINC12663618	-6.8
ZINC10250705	-8	ZINC12890923	-6.8
ZINC10514459	-8	ZINC12891134	-6.8
ZINC10112726	-8	ZINC12898688	-6.8
ZINC11851888	-8	ZINC13124854	-6.8
ZINC11859338	-8	ZINC13397870	-6.8
ZINC11904844	-8	ZINC13402088	-6.8
ZINC11906643	-8	ZINC13403791	-6.8
ZINC12202481	-8	ZINC13404384	-6.8
ZINC12368819	-8	ZINC13481492	-6.8
ZINC12409778	-8	ZINC13484750	-6.8
ZINC12419090	-8	ZINC14422056	-6.8
ZINC12436185	-8	ZINC14455556	-6.8
ZINC12494656	-8	ZINC14589859	-6.8
ZINC12508136	-8	ZINC14589862	-6.8
ZINC12519889	-8	ZINC14611100	-6.8
ZINC12520029	-8	ZINC14611105	-6.8
ZINC12581919	-8	ZINC14645898	-6.8
ZINC12752638	-8	ZINC19323007	-6.8
ZINC12617204	-8	ZINC20761546	-6.8
ZINC12822109	-8	ZINC20762781	-6.8
ZINC12892087	-8	ZINC28577880	-6.8
ZINC13056037	-8	ZINC31158023	-6.8
ZINC13059732	-8	ZINC31158681	-6.8
ZINC13127502	-8	ZINC31166816	-6.8
ZINC13282983	-8	ZINC31169449	-6.8
ZINC13344438	-8	ZINC31169921	-6.8
ZINC13345546	-8	ZINC32110859	-6.8
ZINC13521535	-8	ZINC35271363	-6.8
ZINC13508937	-8	ZINC35271371	-6.8
ZINC13671147	-8	ZINC35361010	-6.8
ZINC13688429	-8	ZINC35455043	-6.8
ZINC13733305	-8	ZINC35456403	-6.8
ZINC13735035	-8	ZINC35457151	-6.8
ZINC14040468	-8	ZINC35458969	-6.8
ZINC14040484	-8	ZINC35464775	-6.8
ZINC14042555	-8	ZINC35465279	-6.8
ZINC14245197	-8	ZINC35465518	-6.8
ZINC14541453	-8	ZINC35465524	-6.8
ZINC14583187	-8	ZINC35465909	-6.8
ZINC14837801	-8	ZINC35466172	-6.8
ZINC15018329	-8	ZINC39560000	-6.8
ZINC15019517	-8	ZINC49181037	-6.8
ZINC15331480	-8	ZINC49601558	-6.8
ZINC15436914	-8	ZINC68601658	-6.8
ZINC15466434	-8	ZINC70666341	-6.8
ZINC15730644	-8	ZINC72320006	-6.8
ZINC15780568	-8	ZINC72320458	-6.8
ZINC15781445	-8	ZINC72324471	-6.8
ZINC16146630	-8	ZINC05785204	-6.7
ZINC15730651	-8	ZINC06093333	-6.7
ZINC16577158	-8	ZINC06623858	-6.7
ZINC16666194	-8	ZINC08792198	-6.7
ZINC16684281	-8	ZINC08952700	-6.7
ZINC16602657	-8	ZINC11847550	-6.7
ZINC16901870	-8	ZINC12153723	-6.7
ZINC16902060	-8	ZINC12428291	-6.7
ZINC17121716	-8	ZINC12442642	-6.7
ZINC17101339	-8	ZINC12495612	-6.7
ZINC18388941	-8	ZINC12663609	-6.7
ZINC18445192	-8	ZINC12894120	-6.7
ZINC19519914	-8	ZINC13311493	-6.7
ZINC20059806	-8	ZINC13334615	-6.7
ZINC20418913	-8	ZINC13347051	-6.7
ZINC20446477	-8	ZINC13375623	-6.7
ZINC20499578	-8	ZINC13424748	-6.7
ZINC20499621	-8	ZINC13514036	-6.7
ZINC20570535	-8	ZINC13519553	-6.7
ZINC20616087	-8	ZINC13520517	-6.7
ZINC20188783	-8	ZINC13528783	-6.7
ZINC20830200	-8	ZINC13544222	-6.7
ZINC20836835	-8	ZINC13548856	-6.7
ZINC20906582	-8	ZINC14421726	-6.7
ZINC20917820	-8	ZINC14422042	-6.7
ZINC21034195	-8	ZINC14505492	-6.7
ZINC21081978	-8	ZINC14612317	-6.7
ZINC21113237	-8	ZINC14642055	-6.7
ZINC20804165	-8	ZINC14644519	-6.7
ZINC21467023	-8	ZINC14645786	-6.7
ZINC21540577	-8	ZINC14646626	-6.7
ZINC21682274	-8	ZINC14761282	-6.7
ZINC21712913	-8	ZINC14762018	-6.7
ZINC22999914	-8	ZINC14811846	-6.7
ZINC21761334	-8	ZINC15251267	-6.7
ZINC22065317	-8	ZINC15251270	-6.7
ZINC23297368	-8	ZINC15885487	-6.7
ZINC23445825	-8	ZINC19320201	-6.7
ZINC24762091	-8	ZINC19902414	-6.7
ZINC25174216	-8	ZINC20646918	-6.7
ZINC25180382	-8	ZINC22027000	-6.7
ZINC25060365	-8	ZINC24717573	-6.7
ZINC27522612	-8	ZINC30729629	-6.7
ZINC27551836	-8	ZINC31155350	-6.7
ZINC29763725	-8	ZINC31156641	-6.7
ZINC30496789	-8	ZINC31157673	-6.7
ZINC31609383	-8	ZINC31159005	-6.7
ZINC32529208	-8	ZINC31159056	-6.7
ZINC32596942	-8	ZINC31160039	-6.7
ZINC32605037	-8	ZINC31160915	-6.7
ZINC32871358	-8	ZINC31160923	-6.7
ZINC33002081	-8	ZINC31167821	-6.7
ZINC33023759	-8	ZINC31169424	-6.7
ZINC33254130	-8	ZINC31689676	-6.7
ZINC33276177	-8	ZINC32124073	-6.7
ZINC33645164	-8	ZINC32124477	-6.7
ZINC35399101	-8	ZINC35342787	-6.7
ZINC35465989	-8	ZINC35455581	-6.7
ZINC35683010	-8	ZINC35457628	-6.7
ZINC36253712	-8	ZINC35465521	-6.7
ZINC36569412	-8	ZINC40309245	-6.7
ZINC37602394	-8	ZINC49181268	-6.7
ZINC38592114	-8	ZINC49181937	-6.7
ZINC38668832	-8	ZINC62001420	-6.7
ZINC38671716	-8	ZINC67910584	-6.7
ZINC38802854	-8	ZINC72320058	-6.7
ZINC38873950	-8	ZINC72320059	-6.7
ZINC39864389	-8	ZINC05732760	-6.6
ZINC39879253	-8	ZINC06093332	-6.6
ZINC39888580	-8	ZINC06624507	-6.6
ZINC40067445	-8	ZINC06661298	-6.6
ZINC40150679	-8	ZINC08491011	-6.6
ZINC40152680	-8	ZINC08376405	-6.6
ZINC40215691	-8	ZINC12359966	-6.6
ZINC40659006	-8	ZINC12890974	-6.6
ZINC40777199	-8	ZINC12892812	-6.6
ZINC40788200	-8	ZINC13311491	-6.6
ZINC40823893	-8	ZINC13370157	-6.6
ZINC40891106	-8	ZINC13403603	-6.6
ZINC43962366	-8	ZINC13403796	-6.6
ZINC48577927	-8	ZINC13424749	-6.6
ZINC49382584	-8	ZINC13439496	-6.6
ZINC49659708	-8	ZINC13526571	-6.6
ZINC49659710	-8	ZINC13542682	-6.6
ZINC50532040	-8	ZINC13542685	-6.6
ZINC55296867	-8	ZINC13544218	-6.6
ZINC55344048	-8	ZINC13549420	-6.6
ZINC55949521	-8	ZINC13775871	-6.6
ZINC58412975	-8	ZINC14435804	-6.6
ZINC58429340	-8	ZINC14589860	-6.6
ZINC58849891	-8	ZINC14589890	-6.6
ZINC59392134	-8	ZINC14860160	-6.6
ZINC59859136	-8	ZINC19793008	-6.6
ZINC63098880	-8	ZINC19902412	-6.6
ZINC63205972	-8	ZINC20760959	-6.6
ZINC63392710	-8	ZINC20761120	-6.6
ZINC63743501	-8	ZINC24717570	-6.6
ZINC63795336	-8	ZINC24717598	-6.6
ZINC63941056	-8	ZINC31156947	-6.6
ZINC64870057	-8	ZINC31157327	-6.6
ZINC64976547	-8	ZINC31158975	-6.6
ZINC64979611	-8	ZINC31159144	-6.6
ZINC65020809	-8	ZINC31162824	-6.6
ZINC66255574	-8	ZINC31164497	-6.6
ZINC67250836	-8	ZINC31165169	-6.6
ZINC68139084	-8	ZINC31166741	-6.6
ZINC69708023	-8	ZINC31167901	-6.6
ZINC70923712	-8	ZINC31169427	-6.6
ZINC71068013	-8	ZINC32502226	-6.6
ZINC72023668	-8	ZINC32625363	-6.6
ZINC72050535	-8	ZINC33368204	-6.6
ZINC72171581	-8	ZINC35464772	-6.6
ZINC72313084	-8	ZINC35465759	-6.6
ZINC72325799	-8	ZINC3870110	-6.6
ZINC73410212	-8	ZINC49176735	-6.6
ZINC75574556	-8	ZINC49181034	-6.6
ZINC76113456	-8	ZINC53267444	-6.6
ZINC76962006	-8	ZINC72320083	-6.6
ZINC77184617	-8	ZINC72320191	-6.6
ZINC77200991	-8	ZINC72320228	-6.6
ZINC77955327	-8	ZINC05999108	-6.5
ZINC77958299	-8	ZINC06093331	-6.5
ZINC78234868	-8	ZINC06624010	-6.5
ZINC78721272	-8	ZINC06624242	-6.5
ZINC78729769	-8	ZINC08879239	-6.5
ZINC79531576	-8	ZINC08792224	-6.5
ZINC80280666	-8	ZINC12502388	-6.5
ZINC81556381	-8	ZINC12657496	-6.5
ZINC81802782	-8	ZINC12892805	-6.5
ZINC83293876	-8	ZINC12895288	-6.5
ZINC85381553	-8	ZINC13328382	-6.5
ZINC85664739	-8	ZINC13347047	-6.5
ZINC89918559	-8	ZINC13481490	-6.5
ZINC90110290	-8	ZINC13513477	-6.5
ZINC90744455	-8	ZINC13538591	-6.5
ZINC91336802	-8	ZINC13542683	-6.5
ZINC91461766	-8	ZINC13550855	-6.5
ZINC91750676	-8	ZINC14435203	-6.5
ZINC92050459	-8	ZINC14589888	-6.5
ZINC92148478	-8	ZINC14614132	-6.5
ZINC93277098	-8	ZINC14722982	-6.5
ZINC93606462	-8	ZINC14762020	-6.5
ZINC93793297	-8	ZINC20112752	-6.5
ZINC93868345	-8	ZINC20735894	-6.5
ZINC94120545	-8	ZINC24717604	-6.5
ZINC94327481	-8	ZINC28971873	-6.5
ZINC94780363	-8	ZINC31155176	-6.5
ZINC95360600	-8	ZINC31158028	-6.5
ZINC95389907	-8	ZINC33833327	-6.5
ZINC95441752	-8	ZINC34430431	-6.5
ZINC95479510	-8	ZINC35455770	-6.5
ZINC00107984	-7.9	ZINC35458004	-6.5
ZINC00193335	-7.9	ZINC35465022	-6.5
ZINC00853584	-7.9	ZINC35465276	-6.5
ZINC00882666	-7.9	ZINC40880628	-6.5
ZINC00888901	-7.9	ZINC49176734	-6.5
ZINC00908901	-7.9	ZINC49181931	-6.5
ZINC00944114	-7.9	ZINC53267449	-6.5
ZINC01003642	-7.9	ZINC61992892	-6.5
ZINC00912213	-7.9	ZINC67913920	-6.5
ZINC01027575	-7.9	ZINC68606463	-6.5
ZINC01033524	-7.9	ZINC72320080	-6.5
ZINC01060592	-7.9	ZINC72320154	-6.5
ZINC01139178	-7.9	ZINC77257568	-6.5
ZINC01176949	-7.9	ZINC06623726	-6.4
ZINC01236623	-7.9	ZINC08764843	-6.4
ZINC01098236	-7.9	ZINC12153590	-6.4
ZINC01748732	-7.9	ZINC12359967	-6.4
ZINC01798998	-7.9	ZINC12495605	-6.4
ZINC02115626	-7.9	ZINC13130920	-6.4
ZINC02213136	-7.9	ZINC13306466	-6.4
ZINC02802028	-7.9	ZINC13424729	-6.4
ZINC03301015	-7.9	ZINC13515708	-6.4
ZINC02406059	-7.9	ZINC13520513	-6.4
ZINC02617185	-7.9	ZINC13537385	-6.4
ZINC02621683	-7.9	ZINC13538588	-6.4
ZINC02685294	-7.9	ZINC13542698	-6.4
ZINC02421992	-7.9	ZINC13550177	-6.4
ZINC02583003	-7.9	ZINC13550858	-6.4
ZINC02883920	-7.9	ZINC14496289	-6.4
ZINC02889407	-7.9	ZINC14589887	-6.4
ZINC02984834	-7.9	ZINC14614133	-6.4
ZINC02988847	-7.9	ZINC14722980	-6.4
ZINC03237782	-7.9	ZINC14984519	-6.4
ZINC03278339	-7.9	ZINC30725153	-6.4
ZINC03302568	-7.9	ZINC31159064	-6.4
ZINC03418095	-7.9	ZINC31159666	-6.4
ZINC03902460	-7.9	ZINC31165600	-6.4
ZINC03947432	-7.9	ZINC31169446	-6.4
ZINC03984112	-7.9	ZINC34800261	-6.4
ZINC04134541	-7.9	ZINC35457632	-6.4
ZINC04142144	-7.9	ZINC35465527	-6.4
ZINC04323154	-7.9	ZINC3870111	-6.4
ZINC04341996	-7.9	ZINC40313016	-6.4
ZINC04788711	-7.9	ZINC45254169	-6.4
ZINC04476772	-7.9	ZINC49181928	-6.4
ZINC04868733	-7.9	ZINC49600254	-6.4
ZINC04913991	-7.9	ZINC67913318	-6.4
ZINC04949153	-7.9	ZINC72320194	-6.4
ZINC04981568	-7.9	ZINC72320226	-6.4
ZINC05034573	-7.9	ZINC06091258	-6.3
ZINC05178363	-7.9	ZINC08764830	-6.3
ZINC04965739	-7.9	ZINC08879238	-6.3
ZINC04971447	-7.9	ZINC12664390	-6.3
ZINC05241007	-7.9	ZINC08764980	-6.3
ZINC05268615	-7.9	ZINC13378136	-6.3
ZINC05403027	-7.9	ZINC13439498	-6.3
ZINC05714253	-7.9	ZINC13550129	-6.3
ZINC06785944	-7.9	ZINC14422035	-6.3
ZINC06934692	-7.9	ZINC14512177	-6.3
ZINC06950037	-7.9	ZINC14811844	-6.3
ZINC07238689	-7.9	ZINC15205445	-6.3
ZINC07362212	-7.9	ZINC19819529	-6.3
ZINC07386215	-7.9	ZINC20112424	-6.3
ZINC07702488	-7.9	ZINC24717615	-6.3
ZINC08110039	-7.9	ZINC31155162	-6.3
ZINC08130513	-7.9	ZINC31155173	-6.3
ZINC08327268	-7.9	ZINC31159140	-6.3
ZINC08563584	-7.9	ZINC31161639	-6.3
ZINC08600932	-7.9	ZINC31164034	-6.3
ZINC08614513	-7.9	ZINC31164042	-6.3
ZINC08907811	-7.9	ZINC31166028	-6.3
ZINC08976976	-7.9	ZINC35360982	-6.3
ZINC08981104	-7.9	ZINC49181811	-6.3
ZINC08995304	-7.9	ZINC49600258	-6.3
ZINC09095580	-7.9	ZINC53267448	-6.3
ZINC09127657	-7.9	ZINC53267452	-6.3
ZINC09130743	-7.9	ZINC58574669	-6.3
ZINC09187823	-7.9	ZINC67913317	-6.3
ZINC09211478	-7.9	ZINC72320157	-6.3
ZINC09245609	-7.9	ZINC08879940	-6.2
ZINC09259259	-7.9	ZINC12495314	-6.2
ZINC09274129	-7.9	ZINC13132551	-6.2
ZINC09285221	-7.9	ZINC13132552	-6.2
ZINC09315285	-7.9	ZINC13305756	-6.2
ZINC09367423	-7.9	ZINC13339773	-6.2
ZINC09431897	-7.9	ZINC13377555	-6.2
ZINC09435583	-7.9	ZINC13481525	-6.2
ZINC09441933	-7.9	ZINC14614807	-6.2
ZINC09499689	-7.9	ZINC22027002	-6.2
ZINC09569579	-7.9	ZINC31159068	-6.2
ZINC09611402	-7.9	ZINC31163900	-6.2
ZINC09672338	-7.9	ZINC31164046	-6.2
ZINC09685496	-7.9	ZINC35457623	-6.2
ZINC09963630	-7.9	ZINC35458015	-6.2
ZINC09985723	-7.9	ZINC35459157	-6.2
ZINC10064217	-7.9	ZINC61992891	-6.2
ZINC10217793	-7.9	ZINC68602577	-6.2
ZINC09844641	-7.9	ZINC72320082	-6.2
ZINC11153265	-7.9	ZINC72320156	-6.2
ZINC11858287	-7.9	ZINC72320227	-6.2
ZINC11904551	-7.9	ZINC06091859	-6.1
ZINC11906615	-7.9	ZINC08844373	-6.1
ZINC11906689	-7.9	ZINC11680023	-6.1
ZINC12190341	-7.9	ZINC13368434	-6.1
ZINC12201066	-7.9	ZINC19793006	-6.1
ZINC12202023	-7.9	ZINC31161494	-6.1
ZINC12388977	-7.9	ZINC31163376	-6.1
ZINC12418181	-7.9	ZINC31164787	-6.1
ZINC12427772	-7.9	ZINC35459153	-6.1
ZINC12128209	-7.9	ZINC35465028	-6.1
ZINC12535989	-7.9	ZINC49181934	-6.1
ZINC12537766	-7.9	ZINC55146043	-6.1
ZINC12604905	-7.9	ZINC12866042	-6
ZINC12804270	-7.9	ZINC13339794	-6
ZINC12902519	-7.9	ZINC13378135	-6
ZINC12955001	-7.9	ZINC14591887	-6
ZINC12981651	-7.9	ZINC14723115	-6
ZINC13002669	-7.9	ZINC14817984	-6
ZINC13007289	-7.9	ZINC17328339	-6
ZINC13071846	-7.9	ZINC20112420	-6
ZINC13079218	-7.9	ZINC31155167	-6
ZINC13097405	-7.9	ZINC31159060	-6
ZINC12799961	-7.9	ZINC31160309	-6
ZINC13117007	-7.9	ZINC31161304	-6
ZINC13121965	-7.9	ZINC31161498	-6
ZINC13128827	-7.9	ZINC31164038	-6
ZINC13134421	-7.9	ZINC35455047	-6
ZINC13146789	-7.9	ZINC59867859	-6
ZINC13496092	-7.9	ZINC72320229	-6
ZINC13628176	-7.9	ZINC05819671	-5.9
ZINC13844057	-7.9	ZINC13379441	-5.9
ZINC13848685	-7.9	ZINC13403616	-5.9
ZINC13848911	-7.9	ZINC14455079	-5.9
ZINC14227481	-7.9	ZINC19168901	-5.9
ZINC14252574	-7.9	ZINC20611046	-5.9
ZINC14545503	-7.9	ZINC34781660	-5.9
ZINC14568853	-7.9	ZINC35457343	-5.9
ZINC14599514	-7.9	ZINC35457349	-5.9
ZINC14607810	-7.9	ZINC72324619	-5.9
ZINC14640946	-7.9	ZINC15112759	-5.8
ZINC14768602	-7.9	ZINC19819531	-5.8
ZINC14291490	-7.9	ZINC14817986	-5.7
ZINC15540636	-7.9	ZINC31162812	-5.7
ZINC15565842	-7.9	ZINC31163380	-5.7
ZINC15243271	-7.9	ZINC31168674	-5.7
ZINC15730339	-7.9	ZINC35457346	-5.7
ZINC15834901	-7.9	ZINC35465435	-5.7
ZINC15896914	-7.9	ZINC14488572	-5.6
ZINC16207995	-7.9	ZINC14488574	-5.6
ZINC16226875	-7.9	ZINC35457353	-5.6
ZINC16673514	-7.9	ZINC31169912	-5.4
ZINC16676548	-7.9	ZINC13540412	-5.3
ZINC16933208	-7.9
ZINC16956613	-7.9
ZINC17064325	-7.9
ZINC17269622	-7.9
ZINC18197894	-7.9
ZINC19321781	-7.9
ZINC19880810	-7.9
ZINC19850486	-7.9
ZINC20233040	-7.9
ZINC20234685	-7.9
ZINC20437506	-7.9
ZINC20492668	-7.9
ZINC20570762	-7.9
ZINC20575723	-7.9
ZINC20580311	-7.9
ZINC20580716	-7.9
ZINC20829524	-7.9
ZINC20881646	-7.9
ZINC20888910	-7.9
ZINC20922574	-7.9
ZINC20939851	-7.9
ZINC21033745	-7.9
ZINC21076610	-7.9
ZINC20831650	-7.9
ZINC21083849	-7.9
ZINC21561280	-7.9
ZINC21710605	-7.9
ZINC22405078	-7.9
ZINC22698682	-7.9
ZINC24700057	-7.9
ZINC24884019	-7.9
ZINC25089575	-7.9
ZINC26104973	-7.9
ZINC28464860	-7.9
ZINC28577576	-7.9
ZINC25657170	-7.9
ZINC30495393	-7.9
ZINC31772853	-7.9
ZINC32754012	-7.9
ZINC32971330	-7.9
ZINC33048744	-7.9
ZINC33253743	-7.9
ZINC33270962	-7.9
ZINC33290256	-7.9
ZINC33347859	-7.9
ZINC33535124	-7.9
ZINC33960780	-7.9
ZINC35295780	-7.9
ZINC35397557	-7.9
ZINC35686023	-7.9
ZINC36365088	-7.9
ZINC36366120	-7.9
ZINC36367106	-7.9
ZINC36708783	-7.9
ZINC37601070	-7.9
ZINC38670630	-7.9
ZINC38901040	-7.9
ZINC38931743	-7.9
ZINC38995261	-7.9
ZINC39232281	-7.9
ZINC39359211	-7.9
ZINC39443741	-7.9
ZINC39952938	-7.9
ZINC39953433	-7.9
ZINC40072765	-7.9
ZINC40149827	-7.9
ZINC40152030	-7.9
ZINC40176174	-7.9
ZINC40267968	-7.9
ZINC40476435	-7.9
ZINC40778968	-7.9
ZINC40892926	-7.9
ZINC41125143	-7.9
ZINC41125539	-7.9
ZINC41181999	-7.9
ZINC44391552	-7.9
ZINC44576390	-7.9
ZINC44935513	-7.9
ZINC45222026	-7.9
ZINC46053871	-7.9
ZINC46084783	-7.9
ZINC46810923	-7.9
ZINC48261507	-7.9
ZINC49406211	-7.9
ZINC49471702	-7.9
ZINC49735118	-7.9
ZINC54906072	-7.9
ZINC55254853	-7.9
ZINC55602532	-7.9
ZINC55954448	-7.9
ZINC57898377	-7.9
ZINC58218098	-7.9
ZINC58305530	-7.9
ZINC58994843	-7.9
ZINC59022725	-7.9
ZINC59039705	-7.9
ZINC59168868	-7.9
ZINC59859168	-7.9
ZINC60112778	-7.9
ZINC60166172	-7.9
ZINC61545667	-7.9
ZINC63251951	-7.9
ZINC63541405	-7.9
ZINC63557719	-7.9
ZINC63743509	-7.9
ZINC63749442	-7.9
ZINC63833117	-7.9
ZINC64837372	-7.9
ZINC64861540	-7.9
ZINC64982518	-7.9
ZINC65021349	-7.9
ZINC65429782	-7.9
ZINC65578760	-7.9
ZINC66455562	-7.9
ZINC70922593	-7.9
ZINC70972824	-7.9
ZINC71848798	-7.9
ZINC71898437	-7.9
ZINC71898953	-7.9
ZINC72060579	-7.9
ZINC72065291	-7.9
ZINC72248736	-7.9
ZINC72252248	-7.9
ZINC72256052	-7.9
ZINC72313003	-7.9
ZINC72372706	-7.9
ZINC72456416	-7.9
ZINC74067574	-7.9
ZINC74284207	-7.9
ZINC76457087	-7.9
ZINC77811490	-7.9
ZINC79045404	-7.9
ZINC79958217	-7.9
ZINC80977811	-7.9
ZINC81621366	-7.9
ZINC81666922	-7.9
ZINC81837066	-7.9
ZINC82097760	-7.9
ZINC83319119	-7.9
ZINC84101479	-7.9
ZINC85651846	-7.9
ZINC89772241	-7.9
ZINC89918892	-7.9
ZINC89953127	-7.9
ZINC90732672	-7.9
ZINC90844149	-7.9
ZINC91517403	-7.9
ZINC91710066	-7.9
ZINC91751888	-7.9
ZINC91798865	-7.9
ZINC92029664	-7.9
ZINC93868344	-7.9
ZINC94154852	-7.9
ZINC94291193	-7.9
ZINC95485988	-7.9
ZINC00047701	-7.8
ZINC00128860	-7.8
ZINC00645298	-7.8
ZINC00243912	-7.8
ZINC00261974	-7.8
ZINC00631115	-7.8
ZINC00631256	-7.8
ZINC00665868	-7.8
ZINC00724626	-7.8
ZINC00805075	-7.8
ZINC00816492	-7.8
ZINC00822556	-7.8
ZINC00900852	-7.8
ZINC00910828	-7.8
ZINC00911480	-7.8
ZINC00916307	-7.8
ZINC00917592	-7.8
ZINC00921081	-7.8
ZINC00958041	-7.8
ZINC00982679	-7.8
ZINC00797213	-7.8
ZINC01225013	-7.8
ZINC01274564	-7.8
ZINC01361345	-7.8
ZINC01365099	-7.8
ZINC01071136	-7.8
ZINC01770345	-7.8
ZINC01837620	-7.8
ZINC02139065	-7.8
ZINC02160469	-7.8
ZINC02222938	-7.8
ZINC02447371	-7.8
ZINC02558741	-7.8
ZINC02741709	-7.8
ZINC02624993	-7.8
ZINC02651309	-7.8
ZINC02709435	-7.8
ZINC02935502	-7.8
ZINC02938501	-7.8
ZINC02969306	-7.8
ZINC03045368	-7.8
ZINC03237806	-7.8
ZINC03305343	-7.8
ZINC03312890	-7.8
ZINC03513630	-7.8
ZINC03864926	-7.8
ZINC04079048	-7.8
ZINC04092261	-7.8
ZINC04096316	-7.8
ZINC03319102	-7.8
ZINC04026503	-7.8
ZINC04270051	-7.8
ZINC04292217	-7.8
ZINC04305925	-7.8
ZINC04313569	-7.8
ZINC04333839	-7.8
ZINC04370852	-7.8
ZINC04517710	-7.8
ZINC04561770	-7.8
ZINC04802092	-7.8
ZINC04838574	-7.8
ZINC04935577	-7.8
ZINC04945003	-7.8
ZINC05173968	-7.8
ZINC05209667	-7.8
ZINC05307446	-7.8
ZINC05336934	-7.8
ZINC05383147	-7.8
ZINC05687226	-7.8
ZINC05356637	-7.8
ZINC06196870	-7.8
ZINC06211568	-7.8
ZINC06305024	-7.8
ZINC06373271	-7.8
ZINC06454607	-7.8
ZINC06507318	-7.8
ZINC06624376	-7.8
ZINC06660807	-7.8
ZINC06698013	-7.8
ZINC06702143	-7.8
ZINC06760238	-7.8
ZINC06866616	-7.8
ZINC06887807	-7.8
ZINC06913990	-7.8
ZINC07005590	-7.8
ZINC07050606	-7.8
ZINC06878191	-7.8
ZINC07701233	-7.8
ZINC07709536	-7.8
ZINC07505085	-7.8
ZINC08225282	-7.8
ZINC08487802	-7.8
ZINC08608203	-7.8
ZINC08680654	-7.8
ZINC08719718	-7.8
ZINC08723202	-7.8
ZINC08742363	-7.8
ZINC08764658	-7.8
ZINC08878323	-7.8
ZINC09052718	-7.8
ZINC08892214	-7.8
ZINC08992006	-7.8
ZINC09008378	-7.8
ZINC09126915	-7.8
ZINC09203417	-7.8
ZINC09269195	-7.8
ZINC09302712	-7.8
ZINC09342201	-7.8
ZINC09418747	-7.8
ZINC09421168	-7.8
ZINC09460766	-7.8
ZINC09467958	-7.8
ZINC09444251	-7.8
ZINC09551948	-7.8
ZINC09553847	-7.8
ZINC09581806	-7.8
ZINC09635299	-7.8
ZINC09726962	-7.8
ZINC09549214	-7.8
ZINC09580769	-7.8
ZINC09883425	-7.8
ZINC09958138	-7.8
ZINC10064476	-7.8
ZINC10208015	-7.8
ZINC10511619	-7.8
ZINC09910365	-7.8
ZINC11613812	-7.8
ZINC11858121	-7.8
ZINC11997808	-7.8
ZINC12016288	-7.8
ZINC11868112	-7.8
ZINC12063194	-7.8
ZINC12063195	-7.8
ZINC12093463	-7.8
ZINC12200640	-7.8
ZINC12201176	-7.8
ZINC12312851	-7.8
ZINC12360657	-7.8
ZINC12414971	-7.8
ZINC12507963	-7.8
ZINC12296703	-7.8
ZINC12526065	-7.8
ZINC12536020	-7.8
ZINC12593833	-7.8
ZINC12738447	-7.8
ZINC12858951	-7.8
ZINC12933618	-7.8
ZINC12948925	-7.8
ZINC13010565	-7.8
ZINC13232381	-7.8
ZINC13538253	-7.8
ZINC13566299	-7.8
ZINC13532725	-7.8
ZINC13693433	-7.8
ZINC13693435	-7.8
ZINC13729626	-7.8
ZINC14006482	-7.8
ZINC14008112	-7.8
ZINC14032014	-7.8
ZINC14039732	-7.8
ZINC14085441	-7.8
ZINC14275089	-7.8
ZINC14641342	-7.8
ZINC14726933	-7.8
ZINC14795654	-7.8
ZINC14665135	-7.8
ZINC14807307	-7.8
ZINC14839351	-7.8
ZINC14996772	-7.8
ZINC15000351	-7.8
ZINC15019519	-7.8
ZINC15043210	-7.8
ZINC15056498	-7.8
ZINC16040422	-7.8
ZINC16124642	-7.8
ZINC16131515	-7.8
ZINC16293492	-7.8
ZINC16349645	-7.8
ZINC16677061	-7.8
ZINC09516594	-7.8
ZINC11997626	-7.8
ZINC16933183	-7.8
ZINC16944960	-7.8
ZINC16958064	-7.8
ZINC16974968	-7.8
ZINC17095780	-7.8
ZINC16930070	-7.8
ZINC17072521	-7.8
ZINC18199795	-7.8
ZINC19079832	-7.8
ZINC19570815	-7.8
ZINC19590981	-7.8
ZINC18994594	-7.8
ZINC20232727	-7.8
ZINC20577987	-7.8
ZINC20509026	-7.8
ZINC20570937	-7.8
ZINC20580197	-7.8
ZINC20709510	-7.8
ZINC20829568	-7.8
ZINC20836151	-7.8
ZINC21033618	-7.8
ZINC21928336	-7.8
ZINC22061342	-7.8
ZINC22021297	-7.8
ZINC22503290	-7.8
ZINC23647383	-7.8
ZINC23947376	-7.8
ZINC25347207	-7.8
ZINC23020515	-7.8
ZINC25573560	-7.8
ZINC25731097	-7.8
ZINC27232375	-7.8
ZINC27326713	-7.8
ZINC27509700	-7.8
ZINC27528373	-7.8
ZINC27653815	-7.8
ZINC28295940	-7.8
ZINC28295944	-7.8
ZINC29434481	-7.8
ZINC29753388	-7.8
ZINC31090002	-7.8
ZINC31164801	-7.8
ZINC31671409	-7.8
ZINC31940419	-7.8
ZINC32402330	-7.8
ZINC32470246	-7.8
ZINC32537139	-7.8
ZINC32537391	-7.8
ZINC32800771	-7.8
ZINC32818924	-7.8
ZINC32858046	-7.8
ZINC33258411	-7.8
ZINC33258412	-7.8
ZINC33274546	-7.8
ZINC33719410	-7.8
ZINC34853911	-7.8
ZINC35181236	-7.8
ZINC35188772	-7.8
ZINC35312247	-7.8
ZINC35328494	-7.8
ZINC35453207	-7.8
ZINC35456280	-7.8
ZINC35832837	-7.8
ZINC36352712	-7.8
ZINC36358678	-7.8
ZINC36359618	-7.8
ZINC36360358	-7.8
ZINC36579886	-7.8
ZINC36639760	-7.8
ZINC38488490	-7.8
ZINC38702647	-7.8
ZINC38702748	-7.8
ZINC38766367	-7.8
ZINC39370721	-7.8
ZINC39404713	-7.8
ZINC39443742	-7.8
ZINC39518722	-7.8
ZINC40004963	-7.8
ZINC40024627	-7.8
ZINC40061980	-7.8
ZINC40154847	-7.8
ZINC40158372	-7.8
ZINC40171366	-7.8
ZINC40342698	-7.8
ZINC40618501	-7.8
ZINC40647402	-7.8
ZINC40811441	-7.8
ZINC40893484	-7.8
ZINC40893803	-7.8
ZINC40894234	-7.8
ZINC41124625	-7.8
ZINC41510098	-7.8
ZINC43761335	-7.8
ZINC44038098	-7.8
ZINC44455331	-7.8
ZINC44549231	-7.8
ZINC45743158	-7.8
ZINC45744534	-7.8
ZINC45940848	-7.8
ZINC46638205	-7.8
ZINC46868829	-7.8
ZINC46915974	-7.8
ZINC48303268	-7.8
ZINC48311354	-7.8
ZINC54141388	-7.8
ZINC54348763	-7.8
ZINC55471419	-7.8
ZINC55632754	-7.8
ZINC56044738	-7.8
ZINC56892505	-7.8
ZINC58283400	-7.8
ZINC58495105	-7.8
ZINC58948650	-7.8
ZINC59323773	-7.8
ZINC59373309	-7.8
ZINC60353792	-7.8
ZINC61887842	-7.8
ZINC63227297	-7.8
ZINC63392712	-7.8
ZINC63416368	-7.8
ZINC63626027	-7.8
ZINC63869223	-7.8
ZINC64472348	-7.8
ZINC64541781	-7.8
ZINC64979436	-7.8
ZINC64979612	-7.8
ZINC64983971	-7.8
ZINC65149421	-7.8
ZINC65293238	-7.8
ZINC65477932	-7.8
ZINC65792991	-7.8
ZINC67674056	-7.8
ZINC67983196	-7.8
ZINC68939137	-7.8
ZINC69624037	-7.8
ZINC71819976	-7.8
ZINC72030531	-7.8
ZINC72067483	-7.8
ZINC72081919	-7.8
ZINC72358540	-7.8
ZINC72449304	-7.8
ZINC72465800	-7.8
ZINC73642405	-7.8
ZINC74092690	-7.8
ZINC75349573	-7.8
ZINC76457300	-7.8
ZINC76589684	-7.8
[truncated: 6,418 more rows]
